# Supplementary material for: The Genome of the Korean Island-Originated Perilla citriodora ‘Jeju17’ Sheds Light on Its Environmental Adaptation and Fatty Acid and Lipid Production Pathways
Source: Genes (Basel). 2023 Sep 30;14(10):1898. doi: 10.3390/genes14101898 (PMC10606934; doi:10.3390/genes14101898)
Supplement: Supplementary file 1 [file genes-14-01898-s001.zip]

Archive with 5 entries (5 files):
- 5-1_Supplementary_Figure_S1.pdf
- 5_20230927_Supplementary_Tables.xlsx
- 5_2_Supplementary_Figure_S2.pdf
- 5_3_Supplementary_Figure_S3.pdf
- 5_4_Supplementary_Figure_S4.pdf
