# Supplementary material for: The Genome of the Korean Island-Originated Perilla citriodora ‘Jeju17’ Sheds Light on Its Environmental Adaptation and Fatty Acid and Lipid Production Pathways
Source: Genes (Basel). 2023 Sep 30;14(10):1898. doi: 10.3390/genes14101898 (PMC10606934; doi:10.3390/genes14101898)
Supplement: Supplementary file 1 [file genes-14-01898-s001.zip › 5_20230927_Supplementary_Tables.xlsx]

## Sheet: TableS1
Table S1. SRA details of the genome and transcriptome data employed in the current study.
Title		Accession
Perilla_50MP_2kb	Illumina	SRR21923476
Perilla_50MP_3kb		SRR21923475
Perilla_50MP_5kb		SRR21923472
Perilla_50MP_10kb		SRR21923471
Perilla_50MP_15kb		SRR21923470
Perilla_50MP_20kb		SRR21923469
Perilla_150PE_180		SRR21923468
Perilla_150PE_500		SRR21923467
Perilla_150PE_650		SRR21923466
Perilla_300PE_400		SRR21923465
Perilla_300PE_500		SRR21923474
Perilla_300PE_650		SRR21923473
PacBio Raw data	PacBio	SRR21011043
PacBio Raw data		SRR21011049
PacBio Raw data		SRR21011032
PacBio Raw data		SRR21011034
PacBio Raw data		SRR21011036
PacBio Raw data		SRR21011038
PacBio Raw data		SRR21011039
PacBio Raw data		SRR21011040
PacBio Raw data		SRR21011041
PacBio Raw data		SRR21011042
PacBio Raw data		SRR21011044
PacBio Raw data		SRR21011046
PacBio Raw data		SRR21011047
PacBio Raw data		SRR21011048
PacBio Raw data		SRR21011029
PacBio Raw data		SRR21011030
PacBio Raw data		SRR21011031
PacBio Raw data		SRR21011033
PacBio Raw data		SRR21011035
PacBio Raw data		SRR21011037
PacBio Raw data		SRR21011045
Genomics Hi-C Raw Reads	Hi-C	SRR18788869
Genomics Hi-C Raw Reads		SRR18788870

## Sheet: TableS2
Table S2. List of species used for comparative genomics study.
#	Species name	NCBI GenBank accession numbers/Link
1	Perilla citriodora isolate PC002	GCA_019512045.2
2	Perilla citriodora isolate PC099	GCA_004303085.2
3	Perilla frutescens isolate PF40	GCA_019511825.2
4	Salvia splendens	GCF_004379255.1
5	Salvia miltiorrhiza	GCA_016432925.1
6	Mimulus guttatus	GCA_000504015.1
7	Sesamum indicum var Zhongzhi13	GCA_000512975.1
8	Sesamum indicum var. Goenback	https://zenodo.org/record/6350881
9	Olea europaea	GCA_002742605.1
10	Solanum lycopersicum	GCA_000188115.4
11	Arabidopsis thaliana	GCA_000001735.2

## Sheet: TableS3
Table S3. Alignment results for the BAC clone onto 'Jeju17' genome.
Pseudomolecule				BAC				Alignment
Chr	Start	End	Match length	BAC Name	Start	End	Match length	identity
chr01	2652398	2754161	101764	03-P18_H43-I17	101782	1	101782	99.98
chr02	29012542	29073351	60810	01-P05_B74-M20	60824	1	60824	99.97
chr02	72207055	72324587	117533	08-P17_H35-H01	117539	1	117539	99.99
chr02	72464525	72518322	53798	05-P16_B75-B01	53804	1	53804	99.99
chr04	59733450	59839417	105968	02-P12_H06-J13	1	105980	105980	99.99
chr08	4790129	4895679	105551	07-P02-B59-D09	105551	1	105551	100
chr09	2862068	2987231	125164	04-P23_H43-I10	1	125196	125196	99.97
chr10	33344135	33480575	136441	10-P15_B63-E03	136483	1	136483	99.94
chr04	61492377	61507246	14870	09-P22-H42-G05	1	14871	14871	99.84
chr04	61506887	61601344	94458	09-P22-H42-G05	14631	109102	94472	99.98
chr04	61581328	61620349	39022	09-P22-H42-G05	89072	128121	39050	99.92
chr08	48310489	48326051	15563	06-P20_H19-E11	1	15567	15567	99.83
chr08	48325628	48397137	71510	06-P20_H19-E11	15354	86863	71510	99.99

## Sheet: TableS4
Table S4. Conservation of ten BAC-end sequences in scaffolds.
BAC name	BAC length	Scaffold name	Scaffold length	Identity	Coverage
	(bp)		(bp)	(%)	(%)
P05_B74-M201)	60824	Sc0000008	17318099	99.9688	99.9769
P12_II06-J132)	105980	Sc0000017	12928717	99.9887	99.9886
P18_II43-I173)	101782	Sc0000024	10464759	99.9764	99.9823
P23_H43-I104)	125196	Sc0000051	3579036	99.9712	99.9744
P16_B75-B015)	53804	Sc0000023	10726159	99.9888	99.9888
P20_H19-E116)	86863	Sc0000041	5159835	99.9689 *	99.7536
P02_H35-H017)	105551	Sc0000001	32729218	100	100
P17_H35-H018)	117539	Sc0000023	10726159	99.9898	99.9949
P22-H42-G059)	128121	Sc0000045	4501465	99.9728 *	99.8845
P15_B63-E0310)	136483	Sc0000020	12098681	99.9311	99.9692
* Shows repeat regions in scaffolds BAC name: Ten BAC full insert sequence including genes involved in omega-3 biosynthesis pathway Genes; FAD31), PDAT2), LACS8/93), FatB4), FAB25), ER6), MCMT7), BCCP18),BCCP2,9), HAD10)

## Sheet: TableS5
Table S5. Summary statistics of genome assemblies of 'Jeju17' and 'PC002'.
	PC002	Jeju17
Assembly level	Chromosome	Chromosome
Total length (bp)	676940316	676237324
Sequence number	1789	747
Largest sequence (bp)	75432221	79852735
N50 (bp)	64469250	68130010
L50	5	5
N90 (bp)	53036168	55203174
L90	10	9
N count	109900	206500
Gaps	1099	2065
GC content (%)	35.39	35.26
Total gene number	23675	32769
BUSCO assembly	C:98.6%[S:93.8%,D:4.8%],F:0.5%,M:0.9%	C:98.7%[S:93.7%,D:5.0%],F:0.6%,M:0.7%
BUSCO annotation	C:83.1%[S:79.8%,D:3.3%],F:1.3%,M:15.6%	C:92.7%[S:84.1%,D:8.6%],F:1.7%,M:5.6%
* C: Complete BUSCOs; S: Complete and single-copy BUSCOs; D: Complete and duplicated BUSCOs; F: Fragmented BUSCOs; M: Missing BUSCOs

## Sheet: TableS6
Table S6. Assembly-based structural variations detected by aligning 'Jeju17' onto 'PC002'.
	Insertion		Deletion		Tandem expansion		Repeat expansion		Repeat contraction		Total for all variants
Size range	Count	Total bp	Count	Total bp	Count	Total bp	Count	Total bp	Count	Total bp	Count	Total bp
50-500 bp	2288	351129	1822	268200	400	83528	561	130145	564	130433	11242	19094188
500-10000 bp	1129	3005465	871	2301478	519	2334291	1295	4461885	1512	5435030
Total	3417	3356594	2693	2569678	919	2417819	1856	4592030	2076	5565463

## Sheet: TableS7
Table S7. 'Jeju17' repeats content statistics.
Repeat_class	Family	Element_count	Length_sum	%
Total		627985	328020108	51.41
DNA_elements		132331	53646323	8.41
	DNA/Academ	174	53947
	DNA/Enspm/Cacta	21268	8648148
	DNA/Harbinger	10991	4867215
	DNA/hAT	33969	12966847
	DNA/Helitron	5316	1989132
	DNA/Mariner	10176	2599250
	DNA/Mite	106	8862
	DNA/MuDR	42222	19236167
	DNA/Ginger	2672	1277389
	DNA/P-element	2354	593416
	DNA/unclassified	3083	1405950
Retro_element		195207	257158571	40.31
	LTR/Copia	67893	113890158
	LTR/Gypsy	102998	134325910
	LTR/others	3116	1958042
	LTR/unclassified	21118	6952134
	Retro/nonLTR	12	1964
	Retro/unclassified	70	30363
LINE		8494	5796295	0.91
SINE		983	130236	0.02
Others		290970	11288683	1.77
	Simple repeat	290711	11236477
	Satellite	99	32641
	Others	160	19565

## Sheet: TableS8
Table S8. Predicted non-coding RNA statistics.
Type#	Number	Total length (bp)	Percentage in the genome (%)
tRNA	933	68445	0.01
rRNA	434	313123	0.046
miRNA	127	16433	0.002
snRNA	190	18913	0.003
Total	1684	416914	0.001
#tRNA: Transfer RNA; rRNA: Ribosomal RNA; miRNA: micro RNAs; snRNA: small nuclear RNAs.

## Sheet: TableS9
Table S9. Comparative annotation statistics of 'Jeju17' and 'PC002'.
Parameters	PC002	Jeju17
Number of gene	23675	31273
Number of CDS	23675	32769
Number of exon	120318	177657
Number of exon in CDS	120318	177421
Number of intron in CDS	96643	144652
Number of single exon gene	5241	3967
Number of single exon mRNA	5241	3977
mean mRNAs per gene	1	1
mean CDS per mRNA	1	1
mean exons per mRNA	5.1	5.4
mean exons per CDS	5.1	5.4
mean introns in CDS per mRNA	4.1	4.4
mean introns in exons per mRNA	4.1	4.4
Total gene length	68133380	126440782
Total mRNA length	68133380	135667565
Total CDS length	29647146	39811738
Total exon length	29647146	54285196
Total intron length per CDS	38486234	81167976
Total intron length per exon	38486234	81382369
mean gene length	2877	4043
mean mRNA length	2877	4140
mean CDS length	1252	1214
mean exon length	246	305
mean CDS piece length	246	224
mean intron in CDS length	398	561
Longest gene	145972	66586
Longest mRNA	145972	51871
Longest CDS	16302	20592
Longest exon	7071	21362
Longest CDS piece	7071	7071
Longest intron into CDS part	138010	41898
Longest intron into exon part	138010	41898
Shortest gene	150	151
Shortest mRNA	150	151
Shortest CDS	150	88
Shortest exon	4	3
Shortest CDS piece	4	1
Shortest intron into CDS part	12	4
Shortest intron into exon part	12	4

## Sheet: TableS10
Table S10. KEGG nad GO analyses results of 'Jeju17' species-specific genes set.
Term	Database	ID	Gene number	Background number	P-VALUE	Corrected p-value	Genes ID	Hyperlink
Oxidative phosphorylation	KEGG PATHWAY	ath00190	33	160	2.50413e-10	8.52304e-08	j17|PC_09g131901|j17|PC_10g205601|j17|PC_09g109801|j17|PC_04g296901|j17|PC_05g064701|j17|PC_02g069201|j17|PC_02g258301|j17|PC_03g136301|j17|PC_01g156201|j17|PC_01g173401|j17|PC_05g255001|j17|PC_00g058301|j17|PC_01g108401|j17|PC_10g123701|j17|PC_04g402601|j17|PC_01g156401|j17|PC_05g225701|j17|PC_09g219501|j17|PC_03g210501|j17|PC_02g017701|j17|PC_00g054301|j17|PC_09g167701|j17|PC_06g179901|j17|PC_0…	http://www.genome.jp/kegg-bin/show_pathway?ath00190/ath:ArthCp029%09red/ath:AT3G47950%09red/ath:AT5G62670%09red/ath:AT1G78900%09red/ath:AT2G44620%09red/ath:AT3G15352%09red/ath:AT4G26710%09red/ath:AT3G60330%09red/ath:ArthMp051%09red/ath:AT4G30190%09red/ath:ArthMp006%09red/ath:ArthMp094%09red/ath:AT3G62790%09red/ath:AT4G32260%09red
Photosynthesis	KEGG PATHWAY	ath00195	23	77	3.20656e-10	8.52304e-08	j17|PC_09g131901|j17|PC_00g037001|j17|PC_04g296901|j17|PC_05g064701|j17|PC_00g028201|j17|PC_02g069201|j17|PC_10g205601|j17|PC_03g136301|j17|PC_01g156201|j17|PC_09g219501|j17|PC_00g058301|j17|PC_07g057301|j17|PC_10g123701|j17|PC_03g210501|j17|PC_09g109801|j17|PC_05g077001|j17|PC_04g403001|j17|PC_06g056601|j17|PC_00g060501|j17|PC_09g167701|j17|PC_05g036701|j17|PC_05g018801|j17|PC_01g103801	http://www.genome.jp/kegg-bin/show_pathway?ath00195/ath:ArthCp029%09red/ath:AT2G30570%09red/ath:AT1G06680%09red/ath:ArthCp002%09red/ath:ArthCp049%09red/ath:AT4G32260%09red
RNA degradation	KEGG PATHWAY	ath03018	20	113	6.31302e-06	0.000233056	j17|PC_10g005706|j17|PC_10g005707|j17|PC_09g247203|j17|PC_10g005705|j17|PC_04g161801|j17|PC_10g005703|j17|PC_10g005701|j17|PC_10g005702|j17|PC_04g189101|j17|PC_10g005704|j17|PC_01g068001|j17|PC_01g123001|j17|PC_08g281401|j17|PC_05g072401|j17|PC_04g215501|j17|PC_05g072402|j17|PC_08g129501|j17|PC_06g097901|j17|PC_02g133103|j17|PC_10g257201	http://www.genome.jp/kegg-bin/show_pathway?ath03018/ath:AT1G03330%09red/ath:AT1G48650%09red/ath:AT5G18230%09red/ath:AT5G22250%09red/ath:AT4G32175%09red/ath:AT5G27720%09red/ath:AT3G23990%09red/ath:AT2G30800%09red/ath:AT2G03870%09red/ath:AT3G13470%09red
Ribosome	KEGG PATHWAY	ath03010	39	364	3.40015e-05	0.000728839	j17|PC_04g020201|j17|PC_08g103301|j17|PC_00g056801|j17|PC_02g204901|j17|PC_01g084801|j17|PC_05g103801|j17|PC_02g179501|j17|PC_07g140401|j17|PC_10g040601|j17|PC_10g010901|j17|PC_06g099301|j17|PC_10g044101|j17|PC_04g198201|j17|PC_07g211701|j17|PC_00g004301|j17|PC_01g084802|j17|PC_01g099401|j17|PC_08g175301|j17|PC_04g480501|j17|PC_04g359201|j17|PC_10g087301|j17|PC_08g036901|j17|PC_06g189201|j17|PC_0…	http://www.genome.jp/kegg-bin/show_pathway?ath03010/ath:AT2G39390%09red/ath:AT3G18760%09red/ath:AT4G25740%09red/ath:AT3G16080%09red/ath:AT5G22440%09red/ath:AT5G58420%09red/ath:ArthCp056%09red/ath:AT4G10450%09red/ath:AT1G23290%09red/ath:AT5G09500%09red/ath:ArthCp085%09red/ath:AT1G67430%09red/ath:AT3G60245%09red/ath:AT5G64140%09red/ath:AT4G09800%09red/ath:AT4G37660%09red/ath:AT3G49910%09red/ath:AT4…
Nucleotide excision repair	KEGG PATHWAY	ath03420	13	69	0.000147778	0.00269036	j17|PC_05g257201|j17|PC_10g161101|j17|PC_04g014401|j17|PC_07g224301|j17|PC_07g167901|j17|PC_08g277204|j17|PC_08g317401|j17|PC_05g011601|j17|PC_05g183501|j17|PC_01g208601|j17|PC_08g277201|j17|PC_08g277203|j17|PC_08g277202	http://www.genome.jp/kegg-bin/show_pathway?ath03420/ath:AT2G06510%09red/ath:AT1G03190%09red/ath:AT1G27840%09red/ath:AT5G08020%09red/ath:AT1G52950%09red
Metabolic pathways	KEGG PATHWAY	ath01100	151	2246	0.000475631	0.00638498	j17|PC_09g131901|j17|PC_04g092501|j17|PC_10g023701|j17|PC_04g466401|j17|PC_10g139001|j17|PC_08g045001|j17|PC_10g211701|j17|PC_00g037001|j17|PC_06g079201|j17|PC_04g317001|j17|PC_07g038301|j17|PC_06g059801|j17|PC_06g014701|j17|PC_10g123701|j17|PC_05g161901|j17|PC_07g145801|j17|PC_09g109801|j17|PC_02g053601|j17|PC_01g156401|j17|PC_02g192501|j17|PC_02g192502|j17|PC_00g024301|j17|PC_10g037004|j17|PC_1…	http://www.genome.jp/kegg-bin/show_pathway?ath01100/ath:AT5G23960%09red/ath:AT1G08080%09red/ath:AT3G47010%09red/ath:AT1G10370%09red/ath:AT2G15620%09red/ath:AT5G62670%09red/ath:AT1G78900%09red/ath:AT4G15560%09red/ath:AT2G22330%09red/ath:AT3G57550%09red/ath:AT5G49650%09red/ath:AT1G73370%09red/ath:AT1G60550%09red/ath:ArthMp094%09red/ath:AT4G32260%09red/ath:AT1G24360%09red/ath:AT5G13280%09red/ath:AT5…
DNA replication	KEGG PATHWAY	ath03030	10	50	0.000558341	0.00732826	j17|PC_05g257201|j17|PC_10g161101|j17|PC_07g167901|j17|PC_03g217801|j17|PC_08g317401|j17|PC_04g014401|j17|PC_01g208601|j17|PC_09g113902|j17|PC_05g183501|j17|PC_05g013201	http://www.genome.jp/kegg-bin/show_pathway?ath03030/ath:AT5G41880%09red/ath:AT2G06510%09red/ath:AT5G26680%09red/ath:AT1G52950%09red/ath:AT5G08020%09red
Proteasome	KEGG PATHWAY	ath03050	10	60	0.00189996	0.02004	j17|PC_05g137203|j17|PC_05g137202|j17|PC_05g137201|j17|PC_04g226501|j17|PC_05g137204|j17|PC_10g065201|j17|PC_01g027901|j17|PC_05g112901|j17|PC_05g123601|j17|PC_07g012101	http://www.genome.jp/kegg-bin/show_pathway?ath03050/ath:AT3G22630%09red/ath:AT1G21720%09red/ath:AT5G09900%09red/ath:AT4G15165%09red/ath:AT5G05780%09red
Spliceosome	KEGG PATHWAY	ath03040	20	192	0.00343397	0.0285501	j17|PC_04g228402|j17|PC_04g228401|j17|PC_08g281401|j17|PC_04g161801|j17|PC_08g145401|j17|PC_08g131801|j17|PC_00g023901|j17|PC_03g011801|j17|PC_02g179101|j17|PC_00g044101|j17|PC_01g206001|j17|PC_04g130801|j17|PC_04g253901|j17|PC_10g011901|j17|PC_08g129501|j17|PC_08g212901|j17|PC_06g140902|j17|PC_01g080001|j17|PC_04g189101|j17|PC_09g113901	http://www.genome.jp/kegg-bin/show_pathway?ath03040/ath:AT5G02500%09red/ath:AT2G33730%09red/ath:AT1G10580%09red/ath:AT5G10370%09red/ath:AT5G13010%09red/ath:AT2G13540%09red/ath:AT1G77180%09red/ath:AT5G27720%09red/ath:AT1G03330%09red/ath:AT5G63120%09red/ath:AT2G03870%09red/ath:AT2G38770%09red/ath:AT4G22380%09red/ath:AT3G62840%09red
Basal transcription factors	KEGG PATHWAY	ath03022	9	55	0.00351322	0.0288214	j17|PC_08g259501|j17|PC_10g258401|j17|PC_07g224301|j17|PC_05g285801|j17|PC_10g130601|j17|PC_08g277204|j17|PC_08g277201|j17|PC_08g277203|j17|PC_08g277202	http://www.genome.jp/kegg-bin/show_pathway?ath03022/ath:AT4G20280%09red/ath:AT1G03190%09red/ath:AT4G20330%09red/ath:AT1G55300%09red/ath:AT1G04950%09red
Mismatch repair	KEGG PATHWAY	ath03430	7	39	0.00621931	0.044438	j17|PC_05g257201|j17|PC_10g161101|j17|PC_07g167901|j17|PC_08g317401|j17|PC_04g014401|j17|PC_01g208601|j17|PC_05g183501	http://www.genome.jp/kegg-bin/show_pathway?ath03430/ath:AT2G06510%09red/ath:AT5G08020%09red/ath:AT1G52950%09red
Glutathione metabolism	KEGG PATHWAY	ath00480	12	102	0.00912605	0.0597464	j17|PC_10g274701|j17|PC_10g085201|j17|PC_04g085501|j17|PC_04g110901|j17|PC_03g189102|j17|PC_03g189101|j17|PC_08g128001|j17|PC_01g178702|j17|PC_01g178701|j17|PC_06g128201|j17|PC_06g128301|j17|PC_01g174601	http://www.genome.jp/kegg-bin/show_pathway?ath00480/ath:AT5G41670%09red/ath:AT5G41220%09red/ath:AT1G02930%09red/ath:AT3G09270%09red/ath:AT1G10370%09red/ath:AT5G41240%09red/ath:AT1G10360%09red
C5-Branched dibasic acid metabolism	KEGG PATHWAY	ath00660	3	7	0.0104596	0.0643557	j17|PC_05g278401|j17|PC_04g092501|j17|PC_04g092601	http://www.genome.jp/kegg-bin/show_pathway?ath00660/ath:AT3G48560%09red
Homologous recombination	KEGG PATHWAY	ath03440	9	67	0.0108806	0.0666376	j17|PC_09g097501|j17|PC_05g257201|j17|PC_10g161101|j17|PC_07g167901|j17|PC_08g139001|j17|PC_08g317401|j17|PC_04g014401|j17|PC_01g208601|j17|PC_05g183501	http://www.genome.jp/kegg-bin/show_pathway?ath03440/ath:AT4G02110%09red/ath:AT2G06510%09red/ath:AT5G54260%09red/ath:AT1G52950%09red/ath:AT5G08020%09red
Non-homologous end-joining	KEGG PATHWAY	ath03450	3	8	0.013871	0.0791182	j17|PC_09g097501|j17|PC_03g217801|j17|PC_09g113902	http://www.genome.jp/kegg-bin/show_pathway?ath03450/ath:AT5G26680%09red/ath:AT5G54260%09red
Diterpenoid biosynthesis	KEGG PATHWAY	ath00904	4	22	0.034732	0.164266	j17|PC_10g037004|j17|PC_10g037005|j17|PC_10g038401|j17|PC_10g037003	http://www.genome.jp/kegg-bin/show_pathway?ath00904/ath:AT4G02780%09red
Fatty acid degradation	KEGG PATHWAY	ath00071	6	47	0.0418159	0.181021	j17|PC_04g317001|j17|PC_04g317101|j17|PC_03g208501|j17|PC_06g043401|j17|PC_03g208502|j17|PC_10g104701	http://www.genome.jp/kegg-bin/show_pathway?ath00071/ath:AT1G32780%09red/ath:AT1G64710%09red/ath:AT5G43940%09red/ath:AT1G54100%09red
Lysine biosynthesis	KEGG PATHWAY	ath00300	3	15	0.053401	0.212152	j17|PC_09g186501|j17|PC_00g024201|j17|PC_00g024301	http://www.genome.jp/kegg-bin/show_pathway?ath00300/ath:AT5G14060%09red/ath:AT5G13280%09red/ath:AT4G33680%09red
Biosynthesis of secondary metabolites	KEGG PATHWAY	ath01110	69	1107	0.0560789	0.216654	j17|PC_05g158901|j17|PC_09g104501|j17|PC_04g092501|j17|PC_10g139001|j17|PC_10g023701|j17|PC_10g117101|j17|PC_02g292601|j17|PC_08g156701|j17|PC_04g092601|j17|PC_06g201901|j17|PC_10g038401|j17|PC_05g202101|j17|PC_06g079201|j17|PC_08g086201|j17|PC_10g104701|j17|PC_04g032301|j17|PC_04g317001|j17|PC_00g000701|j17|PC_06g043401|j17|PC_05g278401|j17|PC_03g189102|j17|PC_03g189101|j17|PC_07g038301|j17|PC_0…	http://www.genome.jp/kegg-bin/show_pathway?ath01110/ath:AT5G14060%09red/ath:AT1G44446%09red/ath:AT5G23960%09red/ath:AT4G37980%09red/ath:AT4G15560%09red/ath:AT1G74470%09red/ath:AT4G33680%09red/ath:AT3G47010%09red/ath:AT5G14220%09red/ath:AT1G11755%09red/ath:AT4G33870%09red/ath:AT1G05010%09red/ath:AT3G03480%09red/ath:AT5G20040%09red/ath:AT5G57190%09red/ath:AT1G52340%09red/ath:AT5G36890%09red/ath:AT2…
Biotin metabolism	KEGG PATHWAY	ath00780	3	16	0.0612101	0.230448	j17|PC_01g017501|j17|PC_10g248401|j17|PC_06g059801	http://www.genome.jp/kegg-bin/show_pathway?ath00780/ath:AT2G25710%09red/ath:AT1G24360%09red/ath:AT1G74960%09red
Protein export	KEGG PATHWAY	ath03060	6	54	0.0689935	0.247149	j17|PC_03g195201|j17|PC_04g036802|j17|PC_04g036801|j17|PC_03g195001|j17|PC_07g246501|j17|PC_03g195401	http://www.genome.jp/kegg-bin/show_pathway?ath03060/ath:AT5G62050%09red
Endocytosis	KEGG PATHWAY	ath04144	12	144	0.0758732	0.268179	j17|PC_03g111201|j17|PC_04g168501|j17|PC_03g203001|j17|PC_06g010301|j17|PC_04g329901|j17|PC_10g208101|j17|PC_10g208103|j17|PC_10g208102|j17|PC_02g157701|j17|PC_01g080001|j17|PC_01g057602|j17|PC_09g136401	http://www.genome.jp/kegg-bin/show_pathway?ath04144/ath:AT5G02500%09red/ath:AT1G15130%09red/ath:AT4G05520%09red/ath:AT4G26750%09red/ath:AT1G10630%09red/ath:AT5G53530%09red/ath:AT1G71790%09red/ath:AT2G36680%09red/ath:AT3G05520%09red
Histidine metabolism	KEGG PATHWAY	ath00340	3	18	0.078301	0.268888	j17|PC_03g208501|j17|PC_03g208502|j17|PC_10g104701	http://www.genome.jp/kegg-bin/show_pathway?ath00340/ath:AT1G54100%09red
Butanoate metabolism	KEGG PATHWAY	ath00650	3	19	0.0875413	0.28102	j17|PC_05g278401|j17|PC_04g092501|j17|PC_04g092601	http://www.genome.jp/kegg-bin/show_pathway?ath00650/ath:AT3G48560%09red
Zeatin biosynthesis	KEGG PATHWAY	ath00908	4	32	0.0941738	0.296328	j17|PC_06g098801|j17|PC_02g135901|j17|PC_09g104501|j17|PC_09g159601	http://www.genome.jp/kegg-bin/show_pathway?ath00908/ath:AT2G36750%09red/ath:AT1G78270%09red/ath:AT5G20040%09red
2-Oxocarboxylic acid metabolism	KEGG PATHWAY	ath01210	7	74	0.0964256	0.296328	j17|PC_07g129101|j17|PC_04g092501|j17|PC_10g023701|j17|PC_05g278401|j17|PC_00g024301|j17|PC_00g024201|j17|PC_04g092601	http://www.genome.jp/kegg-bin/show_pathway?ath01210/ath:AT5G14060%09red/ath:AT5G13280%09red/ath:AT2G22330%09red/ath:AT3G48560%09red/ath:AT4G26970%09red
One carbon pool by folate	KEGG PATHWAY	ath00670	3	20	0.0972152	0.296328	j17|PC_08g045001|j17|PC_07g247301|j17|PC_07g245501	http://www.genome.jp/kegg-bin/show_pathway?ath00670/ath:AT3G59970%09red
Thiamine metabolism	KEGG PATHWAY	ath00730	3	21	0.107299	0.323357	j17|PC_02g259401|j17|PC_04g068901|j17|PC_02g259501	http://www.genome.jp/kegg-bin/show_pathway?ath00730/ath:AT3G01820%09red/ath:AT4G15560%09red
Lysine degradation	KEGG PATHWAY	ath00310	4	34	0.109621	0.326179	j17|PC_03g208501|j17|PC_03g208502|j17|PC_05g049901|j17|PC_10g104701	http://www.genome.jp/kegg-bin/show_pathway?ath00310/ath:AT4G13460%09red/ath:AT1G54100%09red
Valine, leucine and isoleucine biosynthesis	KEGG PATHWAY	ath00290	3	22	0.117769	0.338045	j17|PC_05g278401|j17|PC_04g092501|j17|PC_04g092601	http://www.genome.jp/kegg-bin/show_pathway?ath00290/ath:AT3G48560%09red
Sesquiterpenoid and triterpenoid biosynthesis	KEGG PATHWAY	ath00909	3	23	0.1286	0.356804	j17|PC_02g292601|j17|PC_07g190701|j17|PC_07g190601	http://www.genome.jp/kegg-bin/show_pathway?ath00909/ath:AT5G23960%09red
Porphyrin and chlorophyll metabolism	KEGG PATHWAY	ath00860	5	53	0.147803	0.395233	j17|PC_10g139001|j17|PC_02g121302|j17|PC_02g121303|j17|PC_10g200901|j17|PC_02g274201	http://www.genome.jp/kegg-bin/show_pathway?ath00860/ath:AT1G44446%09red/ath:AT1G03475%09red/ath:AT1G74470%09red/ath:AT5G14220%09red
Carbon fixation in photosynthetic organisms	KEGG PATHWAY	ath00710	6	69	0.154117	0.40801	j17|PC_00g028401|j17|PC_00g058201|j17|PC_01g152101|j17|PC_08g156701|j17|PC_06g210601|j17|PC_01g150101	http://www.genome.jp/kegg-bin/show_pathway?ath00710/ath:AT1G63290%09red/ath:AT4G15530%09red/ath:ArthCp030%09red
MAPK signaling pathway - plant	KEGG PATHWAY	ath04016	10	134	0.159634	0.418667	j17|PC_03g265901|j17|PC_08g299102|j17|PC_03g117601|j17|PC_07g064301|j17|PC_09g178201|j17|PC_00g020101|j17|PC_07g064101|j17|PC_02g073901|j17|PC_00g020001|j17|PC_02g073902	http://www.genome.jp/kegg-bin/show_pathway?ath04016/ath:AT5G47910%09red/ath:AT5G46330%09red/ath:AT5G21930%09red/ath:AT1G63700%09red/ath:AT5G51060%09red/ath:AT3G04580%09red/ath:AT2G26330%09red
Glycine, serine and threonine metabolism	KEGG PATHWAY	ath00260	6	70	0.160972	0.418667	j17|PC_07g172501|j17|PC_00g024301|j17|PC_03g208501|j17|PC_03g208502|j17|PC_00g024201|j17|PC_10g104701	http://www.genome.jp/kegg-bin/show_pathway?ath00260/ath:AT5G14060%09red/ath:AT3G19480%09red/ath:AT5G13280%09red/ath:AT1G54100%09red
Tyrosine metabolism	KEGG PATHWAY	ath00350	4	40	0.161922	0.418667	j17|PC_06g043401|j17|PC_04g317101|j17|PC_04g317001|j17|PC_08g331401	http://www.genome.jp/kegg-bin/show_pathway?ath00350/ath:AT1G64710%09red/ath:AT5G54080%09red/ath:AT1G32780%09red/ath:AT5G43940%09red
Monobactam biosynthesis	KEGG PATHWAY	ath00261	2	14	0.179398	0.451961	j17|PC_00g024201|j17|PC_00g024301	http://www.genome.jp/kegg-bin/show_pathway?ath00261/ath:AT5G14060%09red/ath:AT5G13280%09red
Pantothenate and CoA biosynthesis	KEGG PATHWAY	ath00770	3	28	0.1873	0.465273	j17|PC_05g278401|j17|PC_04g092501|j17|PC_04g092601	http://www.genome.jp/kegg-bin/show_pathway?ath00770/ath:AT3G48560%09red
Carotenoid biosynthesis	KEGG PATHWAY	ath00906	3	29	0.199776	0.480982	j17|PC_09g088801|j17|PC_09g088802|j17|PC_03g020301	http://www.genome.jp/kegg-bin/show_pathway?ath00906/ath:AT1G52340%09red
Terpenoid backbone biosynthesis	KEGG PATHWAY	ath00900	5	60	0.204891	0.49063	j17|PC_02g259401|j17|PC_10g139001|j17|PC_05g158901|j17|PC_05g161901|j17|PC_02g259501	http://www.genome.jp/kegg-bin/show_pathway?ath00900/ath:AT1G11755%09red/ath:AT4G34350%09red/ath:AT1G74470%09red/ath:AT4G15560%09red
Valine, leucine and isoleucine degradation	KEGG PATHWAY	ath00280	4	51	0.27451	0.55701	j17|PC_03g208501|j17|PC_03g074101|j17|PC_03g208502|j17|PC_10g104701	http://www.genome.jp/kegg-bin/show_pathway?ath00280/ath:AT3G45300%09red/ath:AT1G54100%09red
Pyruvate metabolism	KEGG PATHWAY	ath00620	6	86	0.285151	0.55701	j17|PC_03g208501|j17|PC_03g208502|j17|PC_10g211701|j17|PC_06g079201|j17|PC_06g210601|j17|PC_10g104701	http://www.genome.jp/kegg-bin/show_pathway?ath00620/ath:AT5G03370%09red/ath:AT4G15530%09red/ath:ArthCp031%09red/ath:AT1G54100%09red
Cysteine and methionine metabolism	KEGG PATHWAY	ath00270	8	121	0.285616	0.55701	j17|PC_09g266101|j17|PC_07g172501|j17|PC_00g024301|j17|PC_05g202101|j17|PC_03g112601|j17|PC_00g024201|j17|PC_06g206801|j17|PC_04g161901	http://www.genome.jp/kegg-bin/show_pathway?ath00270/ath:AT5G14060%09red/ath:AT3G49700%09red/ath:AT1G05010%09red/ath:AT3G19480%09red/ath:AT5G13280%09red
Cyanoamino acid metabolism	KEGG PATHWAY	ath00460	5	69	0.286665	0.55701	j17|PC_04g036701|j17|PC_10g117101|j17|PC_08g276601|j17|PC_04g032301|j17|PC_10g203201	http://www.genome.jp/kegg-bin/show_pathway?ath00460/ath:AT4G37560%09red/ath:AT5G24540%09red/ath:AT5G36890%09red/ath:AT3G47010%09red
Carbon metabolism	KEGG PATHWAY	ath01200	16	273	0.323922	0.566091	j17|PC_07g129101|j17|PC_08g045001|j17|PC_00g028401|j17|PC_00g058201|j17|PC_01g152101|j17|PC_03g189102|j17|PC_03g189101|j17|PC_08g156701|j17|PC_07g245501|j17|PC_06g043401|j17|PC_07g247301|j17|PC_04g036701|j17|PC_07g172501|j17|PC_06g079201|j17|PC_06g210601|j17|PC_01g150101	http://www.genome.jp/kegg-bin/show_pathway?ath01200/ath:AT3G59970%09red/ath:AT5G41670%09red/ath:AT1G63290%09red/ath:AT3G19480%09red/ath:AT4G15530%09red/ath:ArthCp031%09red/ath:ArthCp030%09red/ath:AT4G26970%09red/ath:AT4G37560%09red/ath:AT5G43940%09red
Galactose metabolism	KEGG PATHWAY	ath00052	4	57	0.340572	0.585052	j17|PC_04g251201|j17|PC_03g234802|j17|PC_04g466401|j17|PC_07g145801	http://www.genome.jp/kegg-bin/show_pathway?ath00052/ath:AT5G18200%09red/ath:AT3G47800%09red/ath:AT1G12240%09red/ath:AT3G57520%09red
Pentose phosphate pathway	KEGG PATHWAY	ath00030	4	58	0.351676	0.585751	j17|PC_01g152101|j17|PC_03g189102|j17|PC_03g189101|j17|PC_08g156701	http://www.genome.jp/kegg-bin/show_pathway?ath00030/ath:AT1G63290%09red/ath:AT5G41670%09red
Brassinosteroid biosynthesis	KEGG PATHWAY	ath00905	1	8	0.359648	0.585751	j17|PC_10g232401	http://www.genome.jp/kegg-bin/show_pathway?ath00905/ath:AT2G26710%09red
Pentose and glucuronate interconversions	KEGG PATHWAY	ath00040	6	96	0.371035	0.602087	j17|PC_01g152101|j17|PC_08g156701|j17|PC_07g204501|j17|PC_06g014701|j17|PC_00g025201|j17|PC_08g133901	http://www.genome.jp/kegg-bin/show_pathway?ath00040/ath:AT3G14310%09red/ath:AT1G63290%09red/ath:AT2G45220%09red/ath:AT5G49650%09red/ath:AT5G19730%09red
Glyoxylate and dicarboxylate metabolism	KEGG PATHWAY	ath00630	5	78	0.373135	0.603016	j17|PC_07g129101|j17|PC_04g036701|j17|PC_00g028401|j17|PC_00g058201|j17|PC_01g150101	http://www.genome.jp/kegg-bin/show_pathway?ath00630/ath:AT4G37560%09red/ath:AT4G26970%09red/ath:ArthCp030%09red
Tryptophan metabolism	KEGG PATHWAY	ath00380	4	60	0.373879	0.603016	j17|PC_03g208501|j17|PC_03g208502|j17|PC_10g023701|j17|PC_10g104701	http://www.genome.jp/kegg-bin/show_pathway?ath00380/ath:AT2G22330%09red/ath:AT1G54100%09red
Glycolysis / Gluconeogenesis	KEGG PATHWAY	ath00010	7	116	0.384194	0.613594	j17|PC_04g251201|j17|PC_04g317001|j17|PC_04g317101|j17|PC_03g208501|j17|PC_06g043401|j17|PC_03g208502|j17|PC_10g104701	http://www.genome.jp/kegg-bin/show_pathway?ath00010/ath:AT3G47800%09red/ath:AT1G64710%09red/ath:AT5G43940%09red/ath:AT1G32780%09red/ath:AT1G54100%09red
Base excision repair	KEGG PATHWAY	ath03410	3	43	0.384777	0.613594	j17|PC_03g217801|j17|PC_00g044801|j17|PC_09g113902	http://www.genome.jp/kegg-bin/show_pathway?ath03410/ath:AT5G26680%09red/ath:AT5G57970%09red
Fatty acid biosynthesis	KEGG PATHWAY	ath00061	3	43	0.384777	0.613594	j17|PC_06g079201|j17|PC_10g248401|j17|PC_06g059801	http://www.genome.jp/kegg-bin/show_pathway?ath00061/ath:AT1G24360%09red/ath:ArthCp031%09red/ath:AT1G74960%09red
Nitrogen metabolism	KEGG PATHWAY	ath00910	3	43	0.384777	0.613594	j17|PC_04g036701|j17|PC_08g116701|j17|PC_08g332801	http://www.genome.jp/kegg-bin/show_pathway?ath00910/ath:AT2G15620%09red/ath:AT4G37560%09red/ath:AT1G08080%09red
Purine metabolism	KEGG PATHWAY	ath00230	6	100	0.405835	0.632304	j17|PC_04g475501|j17|PC_08g051801|j17|PC_04g068901|j17|PC_04g103801|j17|PC_06g201901|j17|PC_02g076701	http://www.genome.jp/kegg-bin/show_pathway?ath00230/ath:AT5G58240%09red/ath:AT3G01820%09red/ath:AT4G14930%09red/ath:AT4G13720%09red/ath:AT3G57550%09red
beta-Alanine metabolism	KEGG PATHWAY	ath00410	3	50	0.475264	0.665571	j17|PC_03g208501|j17|PC_03g208502|j17|PC_10g104701	http://www.genome.jp/kegg-bin/show_pathway?ath00410/ath:AT1G54100%09red
Ascorbate and aldarate metabolism	KEGG PATHWAY	ath00053	3	53	0.512158	0.691725	j17|PC_03g208501|j17|PC_03g208502|j17|PC_10g104701	http://www.genome.jp/kegg-bin/show_pathway?ath00053/ath:AT1G54100%09red
Arginine and proline metabolism	KEGG PATHWAY	ath00330	3	54	0.524147	0.695073	j17|PC_03g208501|j17|PC_03g208502|j17|PC_10g104701	http://www.genome.jp/kegg-bin/show_pathway?ath00330/ath:AT1G54100%09red
mRNA surveillance pathway	KEGG PATHWAY	ath03015	6	115	0.532975	0.705502	j17|PC_01g163901|j17|PC_00g044101|j17|PC_03g053301|j17|PC_08g142101|j17|PC_02g087601|j17|PC_09g113901	http://www.genome.jp/kegg-bin/show_pathway?ath03015/ath:AT2G39840%09red/ath:AT2G13540%09red/ath:AT1G33980%09red/ath:AT5G14530%09red/ath:AT5G66240%09red
Fatty acid elongation	KEGG PATHWAY	ath00062	2	35	0.539432	0.713088	j17|PC_08g086201|j17|PC_10g015201	http://www.genome.jp/kegg-bin/show_pathway?ath00062/ath:AT1G19440%09red/ath:AT2G28630%09red
Phosphatidylinositol signaling system	KEGG PATHWAY	ath04070	4	76	0.544277	0.713088	j17|PC_03g083401|j17|PC_02g203801|j17|PC_03g076701|j17|PC_02g152301	http://www.genome.jp/kegg-bin/show_pathway?ath04070/ath:AT3G01310%09red/ath:AT3G08510%09red/ath:AT3G19420%09red
Vitamin B6 metabolism	KEGG PATHWAY	ath00750	1	15	0.547291	0.713088	j17|PC_08g113001	http://www.genome.jp/kegg-bin/show_pathway?ath00750/ath:AT5G60540%09red
Nicotinate and nicotinamide metabolism	KEGG PATHWAY	ath00760	1	16	0.569174	0.724551	j17|PC_06g201901	http://www.genome.jp/kegg-bin/show_pathway?ath00760/ath:AT4G14930%09red
Ubiquinone and other terpenoid-quinone biosynthesis	KEGG PATHWAY	ath00130	2	38	0.582047	0.737637	j17|PC_06g117401|j17|PC_00g000701	http://www.genome.jp/kegg-bin/show_pathway?ath00130/ath:AT1G60550%09red
Glycerolipid metabolism	KEGG PATHWAY	ath00561	3	60	0.592472	0.740033	j17|PC_03g208501|j17|PC_03g208502|j17|PC_10g104701	http://www.genome.jp/kegg-bin/show_pathway?ath00561/ath:AT1G54100%09red
Starch and sucrose metabolism	KEGG PATHWAY	ath00500	8	165	0.600775	0.746269	j17|PC_04g032301|j17|PC_08g276601|j17|PC_10g203201|j17|PC_04g012001|j17|PC_10g117101|j17|PC_02g103601|j17|PC_03g234802|j17|PC_04g025201	http://www.genome.jp/kegg-bin/show_pathway?ath00500/ath:AT1G12240%09red/ath:AT5G24540%09red/ath:AT1G64390%09red/ath:AT5G36890%09red/ath:AT1G73370%09red/ath:AT3G47010%09red
Phagosome	KEGG PATHWAY	ath04145	4	82	0.601858	0.746269	j17|PC_01g173401|j17|PC_01g156401|j17|PC_02g258301|j17|PC_02g017701	http://www.genome.jp/kegg-bin/show_pathway?ath04145/ath:AT1G78900%09red/ath:AT4G26710%09red
Other glycan degradation	KEGG PATHWAY	ath00511	1	19	0.62868	0.75887	j17|PC_07g186601	http://www.genome.jp/kegg-bin/show_pathway?ath00511/ath:AT5G13980%09red
Plant-pathogen interaction	KEGG PATHWAY	ath04626	8	170	0.632801	0.762107	j17|PC_01g177801|j17|PC_08g299102|j17|PC_03g242901|j17|PC_07g064301|j17|PC_00g020101|j17|PC_07g064101|j17|PC_00g020001|j17|PC_07g181201	http://www.genome.jp/kegg-bin/show_pathway?ath04626/ath:AT5G47910%09red/ath:AT5G46330%09red/ath:AT3G21630%09red/ath:AT5G51060%09red/ath:AT2G13790%09red/ath:AT4G26090%09red
RNA transport	KEGG PATHWAY	ath03013	8	171	0.639033	0.767186	j17|PC_02g016701|j17|PC_00g044101|j17|PC_02g016901|j17|PC_08g142101|j17|PC_05g234701|j17|PC_00g043701|j17|PC_09g113901|j17|PC_01g193901	http://www.genome.jp/kegg-bin/show_pathway?ath03013/ath:AT1G59660%09red/ath:AT2G13540%09red/ath:AT1G33980%09red/ath:AT3G16310%09red/ath:AT2G34970%09red/ath:AT1G79280%09red
AGE-RAGE signaling pathway in diabetic complications	KEGG PATHWAY	ath04933	1	20	0.646631	0.769357	j17|PC_02g152301	http://www.genome.jp/kegg-bin/show_pathway?ath04933/ath:AT3G08510%09red
alpha-Linolenic acid metabolism	KEGG PATHWAY	ath00592	2	44	0.658344	0.780499	j17|PC_10g093601|j17|PC_00g063001	http://www.genome.jp/kegg-bin/show_pathway?ath00592/ath:AT3G03480%09red/ath:AT1G19640%09red
SNARE interactions in vesicular transport	KEGG PATHWAY	ath04130	2	44	0.658344	0.780499	j17|PC_02g266401|j17|PC_05g265901	http://www.genome.jp/kegg-bin/show_pathway?ath04130/ath:AT3G58170%09red/ath:AT4G14455%09red
Flavonoid biosynthesis	KEGG PATHWAY	ath00941	1	22	0.679972	0.794024	j17|PC_07g038301	http://www.genome.jp/kegg-bin/show_pathway?ath00941/ath:AT5G07990%09red
Fatty acid metabolism	KEGG PATHWAY	ath01212	3	69	0.682299	0.794024	j17|PC_06g079201|j17|PC_10g248401|j17|PC_06g059801	http://www.genome.jp/kegg-bin/show_pathway?ath01212/ath:AT1G24360%09red/ath:ArthCp031%09red/ath:AT1G74960%09red
Glucosinolate biosynthesis	KEGG PATHWAY	ath00966	1	23	0.695444	0.802993	j17|PC_10g023701	http://www.genome.jp/kegg-bin/show_pathway?ath00966/ath:AT2G22330%09red
Glycosylphosphatidylinositol (GPI)-anchor biosynthesis	KEGG PATHWAY	ath00563	1	25	0.724182	0.821894	j17|PC_02g053601	http://www.genome.jp/kegg-bin/show_pathway?ath00563/ath:AT5G17250%09red
Phenylpropanoid biosynthesis	KEGG PATHWAY	ath00940	7	166	0.735557	0.82924	j17|PC_08g276601|j17|PC_08g086101|j17|PC_10g203201|j17|PC_10g117101|j17|PC_01g013301|j17|PC_04g031201|j17|PC_04g032301	http://www.genome.jp/kegg-bin/show_pathway?ath00940/ath:AT5G24540%09red/ath:AT4G37980%09red/ath:AT4G33870%09red/ath:AT3G47010%09red/ath:AT5G36890%09red/ath:AT5G05340%09red
ABC transporters	KEGG PATHWAY	ath02010	1	26	0.737518	0.82924	j17|PC_00g062801	http://www.genome.jp/kegg-bin/show_pathway?ath02010/ath:AT4G25960%09red
Folate biosynthesis	KEGG PATHWAY	ath00790	1	26	0.737518	0.82924	j17|PC_03g004001	http://www.genome.jp/kegg-bin/show_pathway?ath00790/ath:AT3G07270%09red
Inositol phosphate metabolism	KEGG PATHWAY	ath00562	3	78	0.756502	0.842036	j17|PC_03g083401|j17|PC_03g076701|j17|PC_02g152301	http://www.genome.jp/kegg-bin/show_pathway?ath00562/ath:AT3G08510%09red/ath:AT3G19420%09red
Pyrimidine metabolism	KEGG PATHWAY	ath00240	2	57	0.785147	0.858109	j17|PC_06g201901|j17|PC_02g006701	http://www.genome.jp/kegg-bin/show_pathway?ath00240/ath:AT4G14930%09red/ath:AT1G55810%09red
Biosynthesis of amino acids	KEGG PATHWAY	ath01230	10	251	0.814479	0.88258	j17|PC_07g129101|j17|PC_07g172501|j17|PC_04g092501|j17|PC_01g152101|j17|PC_08g156701|j17|PC_00g024301|j17|PC_05g278401|j17|PC_00g024201|j17|PC_09g186501|j17|PC_04g092601	http://www.genome.jp/kegg-bin/show_pathway?ath01230/ath:AT5G14060%09red/ath:AT5G13280%09red/ath:AT3G48560%09red/ath:AT1G63290%09red/ath:AT3G19480%09red/ath:AT4G33680%09red/ath:AT4G26970%09red
Aminoacyl-tRNA biosynthesis	KEGG PATHWAY	ath00970	4	115	0.832284	0.897085	j17|PC_07g227201|j17|PC_10g022701|j17|PC_07g122001|j17|PC_00g051501	http://www.genome.jp/kegg-bin/show_pathway?ath00970/ath:AT4G39280%09red/ath:AT3G56300%09red/ath:AT2G31170%09red/ath:AT1G29880%09red
Protein processing in endoplasmic reticulum	KEGG PATHWAY	ath04141	8	211	0.835063	0.899351	j17|PC_09g014901|j17|PC_00g061101|j17|PC_05g280203|j17|PC_05g282101|j17|PC_09g014401|j17|PC_05g185801|j17|PC_01g080001|j17|PC_05g280202	http://www.genome.jp/kegg-bin/show_pathway?ath04141/ath:AT5G02500%09red/ath:AT5G51440%09red/ath:AT1G35620%09red/ath:AT3G63460%09red/ath:AT5G14030%09red/ath:AT4G32640%09red
Ribosome biogenesis in eukaryotes	KEGG PATHWAY	ath03008	3	101	0.883913	0.935653	j17|PC_03g011801|j17|PC_05g126801|j17|PC_08g145401	http://www.genome.jp/kegg-bin/show_pathway?ath03008/ath:AT2G24990%09red/ath:AT4G22380%09red
Propanoate metabolism	KEGG PATHWAY	ath00640	1	43	0.886993	0.935653	j17|PC_06g079201	http://www.genome.jp/kegg-bin/show_pathway?ath00640/ath:ArthCp031%09red
Amino sugar and nucleotide sugar metabolism	KEGG PATHWAY	ath00520	4	131	0.895988	0.937887	j17|PC_10g012001|j17|PC_09g254501|j17|PC_04g466401|j17|PC_09g094201	http://www.genome.jp/kegg-bin/show_pathway?ath00520/ath:AT5G18200%09red/ath:AT5G15770%09red/ath:AT2G47650%09red/ath:AT2G43590%09red
Peroxisome	KEGG PATHWAY	ath04146	2	87	0.932986	0.961938	j17|PC_00g037601|j17|PC_09g246601	http://www.genome.jp/kegg-bin/show_pathway?ath04146/ath:AT1G48635%09red/ath:AT2G14860%09red
Glycerophospholipid metabolism	KEGG PATHWAY	ath00564	2	97	0.95545	0.974854	j17|PC_02g192501|j17|PC_02g192502	http://www.genome.jp/kegg-bin/show_pathway?ath00564/ath:AT5G57190%09red
Citrate cycle (TCA cycle)	KEGG PATHWAY	ath00020	1	63	0.958093	0.974966	j17|PC_07g129101	http://www.genome.jp/kegg-bin/show_pathway?ath00020/ath:AT4G26970%09red
Fructose and mannose metabolism	KEGG PATHWAY	ath00051	1	64	0.960121	0.975536	j17|PC_08g045201	http://www.genome.jp/kegg-bin/show_pathway?ath00051/ath:AT1G07110%09red
Ubiquitin mediated proteolysis	KEGG PATHWAY	ath04120	3	143	0.974357	0.983982	j17|PC_01g238401|j17|PC_05g011601|j17|PC_02g080301	http://www.genome.jp/kegg-bin/show_pathway?ath04120/ath:AT5G19180%09red/ath:AT1G21410%09red/ath:AT1G27840%09red
Plant hormone signal transduction	KEGG PATHWAY	ath04075	7	273	0.983416	0.989635	j17|PC_09g178201|j17|PC_06g067701|j17|PC_01g052101|j17|PC_02g078802|j17|PC_04g100601|j17|PC_00g021301|j17|PC_07g002401	http://www.genome.jp/kegg-bin/show_pathway?ath04075/ath:AT1G68640%09red/ath:AT5G06839%09red/ath:AT5G50760%09red/ath:AT1G08320%09red/ath:AT5G20810%09red/ath:AT1G03430%09red/ath:AT3G04580%09red
plasma membrane	Gene Ontology	GO:0005886	301	2973	9.27576e-29	1.23275e-25	j17|PC_05g137203|j17|PC_05g137202|j17|PC_05g137201|j17|PC_09g131901|j17|PC_09g008401|j17|PC_05g137204|j17|PC_03g237801|j17|PC_08g290001|j17|PC_07g137901|j17|PC_04g029601|j17|PC_06g006801|j17|PC_04g027001|j17|PC_05g237001|j17|PC_10g205601|j17|PC_06g008401|j17|PC_04g009401|j17|PC_03g271401|j17|PC_02g168501|j17|PC_10g044101|j17|PC_04g330401|j17|PC_10g018601|j17|PC_04g032501|j17|PC_07g064301|j17|PC_1…	http://amigo.geneontology.org/amigo/term/GO:0005886
protein phosphorylation	Gene Ontology	GO:0006468	106	774	4.83411e-18	3.21227e-15	j17|PC_04g266801|j17|PC_05g091201|j17|PC_07g137901|j17|PC_00g062901|j17|PC_10g019401|j17|PC_08g301701|j17|PC_02g186801|j17|PC_07g064301|j17|PC_07g250101|j17|PC_07g031301|j17|PC_07g031302|j17|PC_08g321801|j17|PC_08g299803|j17|PC_08g299802|j17|PC_08g299801|j17|PC_08g299804|j17|PC_01g159001|j17|PC_01g155101|j17|PC_07g258901|j17|PC_04g307001|j17|PC_08g300104|j17|PC_07g235001|j17|PC_04g133701|j17|PC_0…	http://amigo.geneontology.org/amigo/term/GO:0006468
ATP synthesis coupled proton transport	Gene Ontology	GO:0015986	14	21	3.18627e-10	8.52304e-08	j17|PC_09g219501|j17|PC_09g109801|j17|PC_09g131901|j17|PC_10g205601|j17|PC_06g056601|j17|PC_03g210501|j17|PC_04g296901|j17|PC_05g064701|j17|PC_02g069201|j17|PC_10g123701|j17|PC_09g167701|j17|PC_01g103801|j17|PC_03g136301|j17|PC_01g156201	http://amigo.geneontology.org/amigo/term/GO:0015986
kinase activity	Gene Ontology	GO:0016301	50	359	1.96181e-09	4.34541e-07	j17|PC_06g007503|j17|PC_06g007505|j17|PC_06g007504|j17|PC_07g250201|j17|PC_05g091201|j17|PC_07g137901|j17|PC_10g091702|j17|PC_10g091701|j17|PC_00g062901|j17|PC_04g005801|j17|PC_07g246603|j17|PC_08g301701|j17|PC_08g299802|j17|PC_09g019901|j17|PC_07g250101|j17|PC_07g031301|j17|PC_06g008101|j17|PC_04g081801|j17|PC_10g030001|j17|PC_06g007401|j17|PC_08g299801|j17|PC_10g030002|j17|PC_02g006701|j17|PC_1…	http://amigo.geneontology.org/amigo/term/GO:0016301
cytosolic ribosome	Gene Ontology	GO:0022626	33	178	2.65335e-09	5.03758e-07	j17|PC_10g005706|j17|PC_10g005707|j17|PC_10g005704|j17|PC_10g005705|j17|PC_10g005702|j17|PC_10g005703|j17|PC_04g020201|j17|PC_10g005701|j17|PC_08g103301|j17|PC_05g103801|j17|PC_05g072401|j17|PC_02g179501|j17|PC_05g072402|j17|PC_07g140401|j17|PC_01g080001|j17|PC_06g099301|j17|PC_10g044101|j17|PC_04g198201|j17|PC_00g004301|j17|PC_08g175301|j17|PC_10g087301|j17|PC_08g036901|j17|PC_07g194501|j17|PC_0…	http://amigo.geneontology.org/amigo/term/GO:0022626
glutathione transferase activity	Gene Ontology	GO:0004364	19	58	3.11555e-09	5.1757e-07	j17|PC_10g274701|j17|PC_10g085201|j17|PC_04g085501|j17|PC_10g136001|j17|PC_07g015601|j17|PC_07g213801|j17|PC_00g012701|j17|PC_08g128001|j17|PC_01g213901|j17|PC_04g110901|j17|PC_01g178702|j17|PC_01g178701|j17|PC_06g222601|j17|PC_09g186901|j17|PC_06g128201|j17|PC_01g174601|j17|PC_08g250901|j17|PC_06g128301|j17|PC_02g116901	http://amigo.geneontology.org/amigo/term/GO:0004364
protein binding	Gene Ontology	GO:0005515	238	3199	6.25089e-09	9.23048e-07	j17|PC_04g092501|j17|PC_04g057701|j17|PC_01g052101|j17|PC_08g280101|j17|PC_03g237801|j17|PC_10g139001|j17|PC_02g259401|j17|PC_03g210001|j17|PC_07g002401|j17|PC_09g012301|j17|PC_10g266301|j17|PC_02g186801|j17|PC_04g289401|j17|PC_10g018601|j17|PC_00g019101|j17|PC_07g064301|j17|PC_09g178201|j17|PC_10g285201|j17|PC_03g265101|j17|PC_04g329901|j17|PC_10g279501|j17|PC_02g016501|j17|PC_05g243101|j17|PC_0…	http://amigo.geneontology.org/amigo/term/GO:0005515
chloroplast	Gene Ontology	GO:0009507	306	4354	7.20697e-09	9.57807e-07	j17|PC_02g186801|j17|PC_01g134501|j17|PC_09g131901|j17|PC_04g092501|j17|PC_10g023701|j17|PC_06g181301|j17|PC_08g287202|j17|PC_09g118501|j17|PC_10g139001|j17|PC_02g259401|j17|PC_04g029001|j17|PC_05g072401|j17|PC_01g224301|j17|PC_05g072402|j17|PC_03g187501|j17|PC_05g075601|j17|PC_01g229701|j17|PC_02g210001|j17|PC_07g219701|j17|PC_10g075601|j17|PC_05g198401|j17|PC_10g005701|j17|PC_06g195601|j17|PC_1…	http://amigo.geneontology.org/amigo/term/GO:0009507
post-embryonic development	Gene Ontology	GO:0009791	14	31	1.45364e-08	1.61581e-06	j17|PC_03g098801|j17|PC_00g010101|j17|PC_04g020201|j17|PC_00g051001|j17|PC_09g147201|j17|PC_01g052001|j17|PC_00g054601|j17|PC_10g083601|j17|PC_00g061901|j17|PC_05g103801|j17|PC_07g228701|j17|PC_02g157101|j17|PC_06g113801|j17|PC_08g280101	http://amigo.geneontology.org/amigo/term/GO:0009791
L-phenylalanine catabolic process	Gene Ontology	GO:0006559	10	11	1.45897e-08	1.61581e-06	j17|PC_10g136001|j17|PC_07g015601|j17|PC_07g213801|j17|PC_00g012701|j17|PC_08g331401|j17|PC_01g213901|j17|PC_06g222601|j17|PC_09g186901|j17|PC_08g250901|j17|PC_02g116901	http://amigo.geneontology.org/amigo/term/GO:0006559
protein serine/threonine kinase activity	Gene Ontology	GO:0004674	46	339	1.74816e-08	1.78715e-06	j17|PC_07g120301|j17|PC_06g007503|j17|PC_00g050301|j17|PC_06g007504|j17|PC_07g235001|j17|PC_03g200101|j17|PC_05g126801|j17|PC_02g111601|j17|PC_10g091702|j17|PC_10g091701|j17|PC_04g005801|j17|PC_07g007201|j17|PC_00g034201|j17|PC_06g008101|j17|PC_06g007505|j17|PC_03g003601|j17|PC_06g007401|j17|PC_07g008401|j17|PC_00g050201|j17|PC_07g008404|j17|PC_07g008405|j17|PC_05g029201|j17|PC_10g282001|j17|PC_0…	http://amigo.geneontology.org/amigo/term/GO:0004674
damaged DNA binding	Gene Ontology	GO:0003684	14	32	1.99671e-08	1.89545e-06	j17|PC_05g257201|j17|PC_10g161101|j17|PC_02g123803|j17|PC_02g123802|j17|PC_07g224301|j17|PC_07g167901|j17|PC_08g317401|j17|PC_04g014401|j17|PC_05g183501|j17|PC_08g277204|j17|PC_01g208601|j17|PC_08g277201|j17|PC_08g277203|j17|PC_08g277202	http://amigo.geneontology.org/amigo/term/GO:0003684
polysaccharide binding	Gene Ontology	GO:0030247	15	39	2.49197e-08	2.20788e-06	j17|PC_06g007503|j17|PC_10g282001|j17|PC_06g007505|j17|PC_06g007504|j17|PC_06g008602|j17|PC_06g008601|j17|PC_00g050201|j17|PC_06g008101|j17|PC_06g007701|j17|PC_06g006801|j17|PC_06g007301|j17|PC_06g007401|j17|PC_06g007001|j17|PC_10g281801|j17|PC_07g235001	http://amigo.geneontology.org/amigo/term/GO:0030247
cell surface receptor signaling pathway	Gene Ontology	GO:0007166	14	34	3.66587e-08	3.04496e-06	j17|PC_06g007503|j17|PC_10g282001|j17|PC_06g007505|j17|PC_06g007504|j17|PC_06g008602|j17|PC_06g006801|j17|PC_00g050201|j17|PC_06g008101|j17|PC_06g007701|j17|PC_06g007301|j17|PC_06g007401|j17|PC_06g007001|j17|PC_10g281801|j17|PC_07g235001	http://amigo.geneontology.org/amigo/term/GO:0007166
regulation of cell division	Gene Ontology	GO:0051302	12	24	6.59495e-08	5.1557e-06	j17|PC_01g136201|j17|PC_07g258601|j17|PC_02g168501|j17|PC_07g031302|j17|PC_02g073902|j17|PC_02g073901|j17|PC_08g299103|j17|PC_07g031401|j17|PC_08g300103|j17|PC_07g261501|j17|PC_08g300101|j17|PC_08g299804	http://amigo.geneontology.org/amigo/term/GO:0051302
chaperone-mediated protein complex assembly	Gene Ontology	GO:0051131	9	10	8.34863e-08	5.83965e-06	j17|PC_10g005706|j17|PC_10g005707|j17|PC_10g005704|j17|PC_10g005705|j17|PC_10g005702|j17|PC_10g005703|j17|PC_10g005701|j17|PC_05g072401|j17|PC_05g072402	http://amigo.geneontology.org/amigo/term/GO:0051131
regulation of root morphogenesis	Gene Ontology	GO:2000067	9	10	8.34863e-08	5.83965e-06	j17|PC_07g258601|j17|PC_02g168501|j17|PC_07g031302|j17|PC_08g299103|j17|PC_07g031401|j17|PC_08g300103|j17|PC_07g261501|j17|PC_08g300101|j17|PC_08g299804	http://amigo.geneontology.org/amigo/term/GO:2000067
Casparian strip	Gene Ontology	GO:0048226	9	11	1.45256e-07	9.65227e-06	j17|PC_07g258601|j17|PC_02g168501|j17|PC_07g031302|j17|PC_08g299103|j17|PC_07g031401|j17|PC_08g300103|j17|PC_07g261501|j17|PC_08g300101|j17|PC_08g299804	http://amigo.geneontology.org/amigo/term/GO:0048226
RNA-DNA hybrid ribonuclease activity	Gene Ontology	GO:0004523	16	54	1.70997e-07	1.08217e-05	j17|PC_00g036301|j17|PC_00g056401|j17|PC_02g083701|j17|PC_05g075601|j17|PC_06g140701|j17|PC_03g138901|j17|PC_10g051101|j17|PC_03g154301|j17|PC_09g159701|j17|PC_00g040501|j17|PC_00g001201|j17|PC_01g048501|j17|PC_03g239301|j17|PC_01g229701|j17|PC_09g038101|j17|PC_09g077001	http://amigo.geneontology.org/amigo/term/GO:0004523
membrane	Gene Ontology	GO:0016020	68	666	2.5884e-07	1.56363e-05	j17|PC_03g259702|j17|PC_04g468001|j17|PC_10g218702|j17|PC_04g032501|j17|PC_10g070301|j17|PC_07g150901|j17|PC_01g232401|j17|PC_09g257401|j17|PC_05g050601|j17|PC_10g012001|j17|PC_08g299102|j17|PC_04g366401|j17|PC_03g210001|j17|PC_01g232301|j17|PC_03g204701|j17|PC_03g133301|j17|PC_02g157701|j17|PC_06g008401|j17|PC_08g086201|j17|PC_05g059401|j17|PC_10g018601|j17|PC_07g143801|j17|PC_07g064301|j17|PC_0…	http://amigo.geneontology.org/amigo/term/GO:0016020
glutathione metabolic process	Gene Ontology	GO:0006749	13	35	2.9463e-07	1.70245e-05	j17|PC_10g274701|j17|PC_04g085501|j17|PC_10g136001|j17|PC_07g015601|j17|PC_07g213801|j17|PC_00g012701|j17|PC_01g213901|j17|PC_06g222601|j17|PC_09g186901|j17|PC_06g128201|j17|PC_08g250901|j17|PC_06g128301|j17|PC_02g116901	http://amigo.geneontology.org/amigo/term/GO:0006749
vacuolar membrane	Gene Ontology	GO:0005774	50	434	4.29494e-07	2.37832e-05	j17|PC_10g005706|j17|PC_10g005707|j17|PC_10g005704|j17|PC_10g005705|j17|PC_10g005702|j17|PC_10g005703|j17|PC_10g005701|j17|PC_02g013301|j17|PC_01g027901|j17|PC_05g050601|j17|PC_10g012001|j17|PC_02g258301|j17|PC_04g366401|j17|PC_05g072401|j17|PC_05g072402|j17|PC_07g140401|j17|PC_01g080001|j17|PC_10g010901|j17|PC_08g081501|j17|PC_01g173401|j17|PC_10g044101|j17|PC_08g016602|j17|PC_08g016601|j17|PC_0…	http://amigo.geneontology.org/amigo/term/GO:0005774
protein refolding	Gene Ontology	GO:0042026	12	31	5.89953e-07	3.13619e-05	j17|PC_10g005706|j17|PC_10g005707|j17|PC_10g005704|j17|PC_10g005705|j17|PC_10g005702|j17|PC_10g005703|j17|PC_10g005701|j17|PC_05g072401|j17|PC_05g072402|j17|PC_01g080001|j17|PC_02g068901|j17|PC_06g097901	http://amigo.geneontology.org/amigo/term/GO:0042026
cytosolic large ribosomal subunit	Gene Ontology	GO:0022625	23	126	8.24123e-07	4.21254e-05	j17|PC_04g020201|j17|PC_08g103301|j17|PC_05g103801|j17|PC_02g179501|j17|PC_07g140401|j17|PC_10g010901|j17|PC_10g044101|j17|PC_04g198201|j17|PC_02g204901|j17|PC_01g099401|j17|PC_08g175301|j17|PC_10g087301|j17|PC_08g036901|j17|PC_07g194501|j17|PC_06g232301|j17|PC_01g219301|j17|PC_04g198301|j17|PC_10g223001|j17|PC_07g141501|j17|PC_08g234001|j17|PC_06g113801|j17|PC_02g055201|j17|PC_09g189401	http://amigo.geneontology.org/amigo/term/GO:0022625
response to heat	Gene Ontology	GO:0009408	25	152	1.52277e-06	7.49544e-05	j17|PC_10g005706|j17|PC_10g005707|j17|PC_10g005704|j17|PC_10g005705|j17|PC_10g005702|j17|PC_10g005703|j17|PC_10g005701|j17|PC_05g072401|j17|PC_05g072402|j17|PC_00g020001|j17|PC_01g080001|j17|PC_04g456601|j17|PC_02g231601|j17|PC_03g020301|j17|PC_07g224301|j17|PC_01g057602|j17|PC_09g088801|j17|PC_09g088802|j17|PC_05g270201|j17|PC_08g304301|j17|PC_08g277204|j17|PC_08g304302|j17|PC_08g277201|j17|PC_0…	http://amigo.geneontology.org/amigo/term/GO:0009408
plasmodesma	Gene Ontology	GO:0009506	78	851	1.74605e-06	8.2875e-05	j17|PC_01g243601|j17|PC_04g057701|j17|PC_08g311701|j17|PC_01g243602|j17|PC_04g226501|j17|PC_04g020201|j17|PC_09g101601|j17|PC_02g013301|j17|PC_04g057501|j17|PC_09g008501|j17|PC_05g257201|j17|PC_05g103801|j17|PC_02g179501|j17|PC_07g006802|j17|PC_01g208601|j17|PC_02g157701|j17|PC_01g080001|j17|PC_08g087101|j17|PC_04g198701|j17|PC_01g040101|j17|PC_06g246201|j17|PC_04g015201|j17|PC_03g271401|j17|PC_0…	http://amigo.geneontology.org/amigo/term/GO:0009506
mitochondrion organization	Gene Ontology	GO:0007005	11	29	2.04542e-06	9.37365e-05	j17|PC_10g005706|j17|PC_10g005707|j17|PC_10g005704|j17|PC_10g005705|j17|PC_10g005702|j17|PC_10g005703|j17|PC_10g005701|j17|PC_04g330201|j17|PC_05g072401|j17|PC_05g072402|j17|PC_04g330401	http://amigo.geneontology.org/amigo/term/GO:0007005
carbohydrate binding	Gene Ontology	GO:0030246	16	70	3.21179e-06	0.000142282	j17|PC_01g243601|j17|PC_04g251201|j17|PC_05g096901|j17|PC_04g007901|j17|PC_01g243602|j17|PC_04g008401|j17|PC_01g028001|j17|PC_03g058301|j17|PC_03g271601|j17|PC_07g186601|j17|PC_04g007601|j17|PC_09g134601|j17|PC_06g035601|j17|PC_04g029001|j17|PC_04g025201|j17|PC_07g159001	http://amigo.geneontology.org/amigo/term/GO:0030246
mitochondrial matrix	Gene Ontology	GO:0005759	14	55	4.53532e-06	0.000194434	j17|PC_10g005706|j17|PC_10g005707|j17|PC_10g005704|j17|PC_10g005705|j17|PC_10g005702|j17|PC_10g005703|j17|PC_10g005701|j17|PC_03g074101|j17|PC_08g326701|j17|PC_08g302201|j17|PC_05g072401|j17|PC_05g072402|j17|PC_08g304301|j17|PC_08g304302	http://amigo.geneontology.org/amigo/term/GO:0005759
water homeostasis	Gene Ontology	GO:0030104	7	9	4.72126e-06	0.00019608	j17|PC_07g258601|j17|PC_07g031302|j17|PC_08g299103|j17|PC_07g031401|j17|PC_08g300103|j17|PC_07g261501|j17|PC_08g299804	http://amigo.geneontology.org/amigo/term/GO:0030104
RNA binding	Gene Ontology	GO:0003723	46	423	4.96345e-06	0.000199892	j17|PC_10g005706|j17|PC_10g005707|j17|PC_10g005704|j17|PC_10g005705|j17|PC_10g005702|j17|PC_10g005703|j17|PC_10g005701|j17|PC_03g011801|j17|PC_02g267801|j17|PC_02g204901|j17|PC_05g072401|j17|PC_05g072402|j17|PC_07g140401|j17|PC_08g129501|j17|PC_10g010901|j17|PC_08g317201|j17|PC_02g062101|j17|PC_10g044101|j17|PC_08g281401|j17|PC_04g161801|j17|PC_08g145401|j17|PC_05g135201|j17|PC_02g179101|j17|PC_0…	http://amigo.geneontology.org/amigo/term/GO:0003723
plant-type cell wall	Gene Ontology	GO:0009505	26	176	5.48689e-06	0.000214473	j17|PC_01g243601|j17|PC_08g311701|j17|PC_01g243602|j17|PC_06g007504|j17|PC_04g172001|j17|PC_07g006802|j17|PC_04g198701|j17|PC_07g143801|j17|PC_06g019401|j17|PC_06g008101|j17|PC_07g143101|j17|PC_00g050201|j17|PC_01g084401|j17|PC_01g018701|j17|PC_07g084301|j17|PC_07g143401|j17|PC_05g280202|j17|PC_05g280203|j17|PC_07g150901|j17|PC_06g006801|j17|PC_10g083601|j17|PC_06g007701|j17|PC_04g331301|j17|PC_0…	http://amigo.geneontology.org/amigo/term/GO:0009505
Group II intron splicing	Gene Ontology	GO:0000373	9	20	5.83355e-06	0.000221508	j17|PC_10g005706|j17|PC_10g005707|j17|PC_10g005704|j17|PC_10g005705|j17|PC_10g005702|j17|PC_10g005703|j17|PC_10g005701|j17|PC_05g072401|j17|PC_05g072402	http://amigo.geneontology.org/amigo/term/GO:0000373
chloroplast thylakoid	Gene Ontology	GO:0009534	27	190	6.92919e-06	0.000248889	j17|PC_09g131901|j17|PC_10g205601|j17|PC_02g120101|j17|PC_06g133001|j17|PC_04g296901|j17|PC_05g064701|j17|PC_02g069201|j17|PC_08g136804|j17|PC_08g087101|j17|PC_08g136801|j17|PC_08g136803|j17|PC_01g156201|j17|PC_09g219501|j17|PC_04g251702|j17|PC_10g123701|j17|PC_03g136301|j17|PC_06g056601|j17|PC_08g136802|j17|PC_09g109801|j17|PC_02g049301|j17|PC_03g210501|j17|PC_09g167701|j17|PC_05g036701|j17|PC_1…	http://amigo.geneontology.org/amigo/term/GO:0009534
cytosol	Gene Ontology	GO:0005829	209	3025	7.63812e-06	0.00025551	j17|PC_05g137203|j17|PC_05g137202|j17|PC_05g137201|j17|PC_05g137204|j17|PC_05g282101|j17|PC_09g118501|j17|PC_09g147201|j17|PC_02g067301|j17|PC_08g113001|j17|PC_09g225101|j17|PC_03g210001|j17|PC_05g072402|j17|PC_08g129501|j17|PC_05g175901|j17|PC_03g005801|j17|PC_10g044101|j17|PC_08g283201|j17|PC_06g097901|j17|PC_04g011401|j17|PC_07g227201|j17|PC_06g117401|j17|PC_10g133501|j17|PC_09g014401|j17|PC_0…	http://amigo.geneontology.org/amigo/term/GO:0005829
negative regulation of cell death	Gene Ontology	GO:0060548	7	10	7.6903e-06	0.00025551	j17|PC_09g008401|j17|PC_03g242901|j17|PC_09g008501|j17|PC_09g009101|j17|PC_09g008702|j17|PC_09g008701|j17|PC_09g009701	http://amigo.geneontology.org/amigo/term/GO:0060548
telomere maintenance via telomerase	Gene Ontology	GO:0007004	7	10	7.6903e-06	0.00025551	j17|PC_05g257201|j17|PC_10g161101|j17|PC_07g167901|j17|PC_08g317401|j17|PC_04g014401|j17|PC_01g208601|j17|PC_05g183501	http://amigo.geneontology.org/amigo/term/GO:0007004
P-P-bond-hydrolysis-driven protein transmembrane transporter activity	Gene Ontology	GO:0015450	9	21	7.97647e-06	0.000258554	j17|PC_03g195201|j17|PC_04g036802|j17|PC_03g195401|j17|PC_04g036801|j17|PC_03g195001|j17|PC_07g199501|j17|PC_07g246501|j17|PC_07g199401|j17|PC_08g081501	http://amigo.geneontology.org/amigo/term/GO:0015450
thylakoid	Gene Ontology	GO:0009579	26	181	8.57357e-06	0.000271292	j17|PC_09g131901|j17|PC_10g205601|j17|PC_04g296901|j17|PC_05g064701|j17|PC_02g069201|j17|PC_08g136804|j17|PC_08g136801|j17|PC_08g136803|j17|PC_01g156201|j17|PC_09g219501|j17|PC_10g123701|j17|PC_03g136301|j17|PC_03g210501|j17|PC_08g136802|j17|PC_09g109801|j17|PC_06g056601|j17|PC_04g383301|j17|PC_04g383303|j17|PC_09g167701|j17|PC_05g036701|j17|PC_05g198401|j17|PC_08g146101|j17|PC_02g056501|j17|PC_0…	http://amigo.geneontology.org/amigo/term/GO:0009579
tetrapyrrole biosynthetic process	Gene Ontology	GO:0033014	6	6	9.05355e-06	0.000271835	j17|PC_02g121302|j17|PC_02g121303|j17|PC_09g122102|j17|PC_09g122103|j17|PC_09g122101|j17|PC_09g122104	http://amigo.geneontology.org/amigo/term/GO:0033014
protein phosphatase 1 binding	Gene Ontology	GO:0008157	6	6	9.05355e-06	0.000271835	j17|PC_04g034501|j17|PC_04g029801|j17|PC_04g033101|j17|PC_04g033401|j17|PC_04g027001|j17|PC_04g023301	http://amigo.geneontology.org/amigo/term/GO:0008157
telomere maintenance	Gene Ontology	GO:0000723	10	28	9.20435e-06	0.000271835	j17|PC_09g097501|j17|PC_05g257201|j17|PC_10g161101|j17|PC_08g157401|j17|PC_07g167901|j17|PC_08g317401|j17|PC_04g014401|j17|PC_01g208601|j17|PC_00g047201|j17|PC_05g183501	http://amigo.geneontology.org/amigo/term/GO:0000723
protein folding	Gene Ontology	GO:0006457	20	118	1.11155e-05	0.000319066	j17|PC_10g005706|j17|PC_10g005707|j17|PC_10g005704|j17|PC_10g005705|j17|PC_10g005702|j17|PC_10g005703|j17|PC_10g005701|j17|PC_02g112001|j17|PC_08g304302|j17|PC_05g280202|j17|PC_05g280203|j17|PC_08g326701|j17|PC_08g283201|j17|PC_05g072401|j17|PC_05g072402|j17|PC_08g304301|j17|PC_01g080001|j17|PC_02g068901|j17|PC_02g266001|j17|PC_06g097901	http://amigo.geneontology.org/amigo/term/GO:0006457
regulation of root development	Gene Ontology	GO:2000280	11	36	1.12838e-05	0.000319066	j17|PC_07g258601|j17|PC_02g168501|j17|PC_07g031302|j17|PC_07g257701|j17|PC_07g133601|j17|PC_08g299103|j17|PC_07g031401|j17|PC_08g300103|j17|PC_07g261501|j17|PC_08g300101|j17|PC_08g299804	http://amigo.geneontology.org/amigo/term/GO:2000280
DNA replication factor A complex	Gene Ontology	GO:0005662	7	11	1.2058e-05	0.000327041	j17|PC_05g257201|j17|PC_10g161101|j17|PC_07g167901|j17|PC_08g317401|j17|PC_04g014401|j17|PC_01g208601|j17|PC_05g183501	http://amigo.geneontology.org/amigo/term/GO:0005662
single-stranded telomeric DNA binding	Gene Ontology	GO:0043047	7	11	1.2058e-05	0.000327041	j17|PC_05g257201|j17|PC_10g161101|j17|PC_07g167901|j17|PC_08g317401|j17|PC_04g014401|j17|PC_01g208601|j17|PC_05g183501	http://amigo.geneontology.org/amigo/term/GO:0043047
cellular calcium ion homeostasis	Gene Ontology	GO:0006874	11	37	1.40019e-05	0.00037217	j17|PC_09g040501|j17|PC_04g411301|j17|PC_04g411302|j17|PC_04g410403|j17|PC_04g366401|j17|PC_09g212901|j17|PC_04g366001|j17|PC_04g410401|j17|PC_04g410402|j17|PC_04g411303|j17|PC_07g149401	http://amigo.geneontology.org/amigo/term/GO:0006874
plant-type vacuole	Gene Ontology	GO:0000325	12	45	1.45262e-05	0.000378536	j17|PC_01g173401|j17|PC_09g040501|j17|PC_01g156401|j17|PC_10g129102|j17|PC_02g013101|j17|PC_03g234802|j17|PC_04g366401|j17|PC_10g129101|j17|PC_04g366001|j17|PC_02g258301|j17|PC_05g318001|j17|PC_02g013301	http://amigo.geneontology.org/amigo/term/GO:0000325
defense response to bacterium	Gene Ontology	GO:0042742	37	324	1.54642e-05	0.00039523	j17|PC_09g131901|j17|PC_10g205601|j17|PC_10g023701|j17|PC_02g073901|j17|PC_03g111301|j17|PC_04g296901|j17|PC_05g064701|j17|PC_08g142101|j17|PC_02g069201|j17|PC_01g080001|j17|PC_03g136301|j17|PC_01g156201|j17|PC_09g219501|j17|PC_07g086401|j17|PC_10g018601|j17|PC_08g022503|j17|PC_07g064301|j17|PC_08g128001|j17|PC_10g123701|j17|PC_06g056601|j17|PC_07g190301|j17|PC_09g109801|j17|PC_07g181201|j17|PC_0…	http://amigo.geneontology.org/amigo/term/GO:0042742
membrane insertase activity	Gene Ontology	GO:0032977	6	7	1.61235e-05	0.000397854	j17|PC_03g195201|j17|PC_04g036802|j17|PC_04g036801|j17|PC_03g195001|j17|PC_07g246501|j17|PC_03g195401	http://amigo.geneontology.org/amigo/term/GO:0032977
response to karrikin	Gene Ontology	GO:0080167	19	111	1.61656e-05	0.000397854	j17|PC_04g122901|j17|PC_06g128301|j17|PC_04g118801|j17|PC_08g012601|j17|PC_04g151301|j17|PC_00g028701|j17|PC_08g124701|j17|PC_04g151401|j17|PC_01g157201|j17|PC_00g027001|j17|PC_02g177001|j17|PC_04g427703|j17|PC_04g427702|j17|PC_04g427701|j17|PC_00g026901|j17|PC_05g003001|j17|PC_02g177002|j17|PC_08g189401|j17|PC_04g181101	http://amigo.geneontology.org/amigo/term/GO:0080167
plant-type hypersensitive response	Gene Ontology	GO:0009626	12	46	1.7515e-05	0.000417184	j17|PC_10g018601|j17|PC_09g009701|j17|PC_01g013301|j17|PC_09g009101|j17|PC_09g008501|j17|PC_02g293102|j17|PC_01g045901|j17|PC_05g121301|j17|PC_00g052501|j17|PC_09g008702|j17|PC_09g008701|j17|PC_09g008401	http://amigo.geneontology.org/amigo/term/GO:0009626
zinc ion binding	Gene Ontology	GO:0008270	53	545	1.81835e-05	0.000417184	j17|PC_10g279501|j17|PC_03g172701|j17|PC_03g193801|j17|PC_04g466401|j17|PC_01g174101|j17|PC_09g082601|j17|PC_03g125301|j17|PC_02g211301|j17|PC_05g247201|j17|PC_04g196901|j17|PC_06g092601|j17|PC_09g114601|j17|PC_01g040101|j17|PC_08g193401|j17|PC_07g226401|j17|PC_01g032801|j17|PC_07g157201|j17|PC_04g317001|j17|PC_01g092601|j17|PC_09g206701|j17|PC_08g217801|j17|PC_09g197401|j17|PC_05g149801|j17|PC_0…	http://amigo.geneontology.org/amigo/term/GO:0008270
potassium ion homeostasis	Gene Ontology	GO:0055075	7	12	1.82941e-05	0.000417184	j17|PC_07g258601|j17|PC_07g031302|j17|PC_08g299103|j17|PC_07g031401|j17|PC_08g300103|j17|PC_07g261501|j17|PC_08g299804	http://amigo.geneontology.org/amigo/term/GO:0055075
gene silencing	Gene Ontology	GO:0016458	7	12	1.82941e-05	0.000417184	j17|PC_03g265201|j17|PC_03g146101|j17|PC_03g265101|j17|PC_04g167601|j17|PC_08g288601|j17|PC_08g271101|j17|PC_02g195601	http://amigo.geneontology.org/amigo/term/GO:0016458
cytoplasm	Gene Ontology	GO:0005737	263	4014	1.85206e-05	0.000417184	j17|PC_07g190301|j17|PC_04g266801|j17|PC_04g057701|j17|PC_04g020201|j17|PC_05g282101|j17|PC_01g174601|j17|PC_08g310601|j17|PC_08g113001|j17|PC_09g225101|j17|PC_03g005801|j17|PC_08g303102|j17|PC_10g044101|j17|PC_04g317001|j17|PC_07g064301|j17|PC_07g227201|j17|PC_04g329901|j17|PC_07g125901|j17|PC_10g135101|j17|PC_05g123601|j17|PC_04g161901|j17|PC_09g014401|j17|PC_04g137601|j17|PC_06g014701|j17|PC_0…	http://amigo.geneontology.org/amigo/term/GO:0005737
cell tip growth	Gene Ontology	GO:0009932	7	13	2.69697e-05	0.000589531	j17|PC_02g163601|j17|PC_05g050601|j17|PC_07g209003|j17|PC_07g209002|j17|PC_07g209001|j17|PC_07g062102|j17|PC_07g062101	http://amigo.geneontology.org/amigo/term/GO:0009932
regulation of protein dephosphorylation	Gene Ontology	GO:0035304	6	8	2.7059e-05	0.000589531	j17|PC_04g034501|j17|PC_04g029801|j17|PC_04g033101|j17|PC_04g033401|j17|PC_04g027001|j17|PC_04g023301	http://amigo.geneontology.org/amigo/term/GO:0035304
mitochondrial cytochrome c oxidase assembly	Gene Ontology	GO:0033617	6	9	4.32505e-05	0.000912379	j17|PC_03g195201|j17|PC_04g036802|j17|PC_04g036801|j17|PC_03g195001|j17|PC_07g246501|j17|PC_03g195401	http://amigo.geneontology.org/amigo/term/GO:0033617
nucleic acid binding	Gene Ontology	GO:0003676	27	214	4.60667e-05	0.000956605	j17|PC_00g036301|j17|PC_09g192101|j17|PC_03g239301|j17|PC_00g001201|j17|PC_05g119401|j17|PC_01g068001|j17|PC_05g075601|j17|PC_00g056401|j17|PC_03g138901|j17|PC_04g193901|j17|PC_09g159701|j17|PC_00g040501|j17|PC_01g229701|j17|PC_02g023101|j17|PC_01g048501|j17|PC_02g083701|j17|PC_10g192201|j17|PC_05g322203|j17|PC_05g322201|j17|PC_03g154301|j17|PC_04g177901|j17|PC_09g247203|j17|PC_06g140701|j17|PC_1…	http://amigo.geneontology.org/amigo/term/GO:0003676
sesquiterpenoid biosynthetic process	Gene Ontology	GO:0016106	5	5	5.37688e-05	0.00109937	j17|PC_10g012802|j17|PC_10g012801|j17|PC_02g292601|j17|PC_07g190701|j17|PC_07g190601	http://amigo.geneontology.org/amigo/term/GO:0016106
recognition of pollen	Gene Ontology	GO:0048544	10	37	6.78062e-05	0.00135835	j17|PC_07g120301|j17|PC_07g120302|j17|PC_00g050301|j17|PC_07g007201|j17|PC_00g041301|j17|PC_07g008402|j17|PC_07g008403|j17|PC_07g008401|j17|PC_07g008404|j17|PC_07g008405	http://amigo.geneontology.org/amigo/term/GO:0048544
DNA repair	Gene Ontology	GO:0006281	19	125	6.84796e-05	0.00135835	j17|PC_04g014401|j17|PC_08g277203|j17|PC_04g161301|j17|PC_10g161101|j17|PC_02g123803|j17|PC_02g123802|j17|PC_07g224301|j17|PC_07g167901|j17|PC_05g257201|j17|PC_02g041001|j17|PC_08g317401|j17|PC_02g041002|j17|PC_05g011601|j17|PC_08g277204|j17|PC_01g208601|j17|PC_08g277202|j17|PC_08g277201|j17|PC_05g183501|j17|PC_02g041003	http://amigo.geneontology.org/amigo/term/GO:0006281
microtubule binding	Gene Ontology	GO:0008017	18	117	9.17536e-05	0.00179324	j17|PC_06g017501|j17|PC_04g330401|j17|PC_07g122603|j17|PC_07g122602|j17|PC_10g152101|j17|PC_07g086401|j17|PC_03g244401|j17|PC_04g330201|j17|PC_08g267801|j17|PC_04g113101|j17|PC_09g199601|j17|PC_01g102601|j17|PC_03g150401|j17|PC_08g103201|j17|PC_03g204701|j17|PC_07g224001|j17|PC_03g238901|j17|PC_07g122601	http://amigo.geneontology.org/amigo/term/GO:0008017
transmembrane receptor protein kinase activity	Gene Ontology	GO:0019199	5	6	9.46423e-05	0.00182289	j17|PC_07g008401|j17|PC_02g073902|j17|PC_07g181201|j17|PC_02g073901|j17|PC_09g257401	http://amigo.geneontology.org/amigo/term/GO:0019199
cytoplasmic translation	Gene Ontology	GO:0002181	10	39	9.85537e-05	0.00187111	j17|PC_10g087301|j17|PC_10g044101|j17|PC_04g391501|j17|PC_10g223001|j17|PC_07g141501|j17|PC_08g234001|j17|PC_07g194501|j17|PC_02g179501|j17|PC_07g140401|j17|PC_08g175301	http://amigo.geneontology.org/amigo/term/GO:0002181
mRNA splicing, via spliceosome	Gene Ontology	GO:0000398	18	121	0.000134058	0.00250934	j17|PC_04g228402|j17|PC_04g228401|j17|PC_08g281401|j17|PC_08g145401|j17|PC_03g011801|j17|PC_02g179101|j17|PC_00g044101|j17|PC_00g025101|j17|PC_08g212901|j17|PC_01g206001|j17|PC_06g187402|j17|PC_06g187401|j17|PC_04g130801|j17|PC_08g321801|j17|PC_04g189101|j17|PC_04g177901|j17|PC_03g234601|j17|PC_09g113901	http://amigo.geneontology.org/amigo/term/GO:0000398
Golgi apparatus	Gene Ontology	GO:0005794	85	1088	0.000140496	0.00259332	j17|PC_10g005706|j17|PC_10g005707|j17|PC_02g163601|j17|PC_10g005705|j17|PC_10g005702|j17|PC_10g005703|j17|PC_10g005701|j17|PC_04g434501|j17|PC_08g155601|j17|PC_08g103301|j17|PC_08g311701|j17|PC_10g005704|j17|PC_10g012001|j17|PC_07g209002|j17|PC_07g209001|j17|PC_09g022601|j17|PC_05g072401|j17|PC_07g006801|j17|PC_07g006802|j17|PC_05g072402|j17|PC_07g140401|j17|PC_01g080001|j17|PC_10g010901|j17|PC_0…	http://amigo.geneontology.org/amigo/term/GO:0005794
translation	Gene Ontology	GO:0006412	29	258	0.000156871	0.00281732	j17|PC_04g020201|j17|PC_08g103301|j17|PC_02g267801|j17|PC_05g103801|j17|PC_10g040601|j17|PC_10g010901|j17|PC_04g198201|j17|PC_07g211701|j17|PC_01g084801|j17|PC_01g084802|j17|PC_01g099401|j17|PC_08g175301|j17|PC_04g480501|j17|PC_02g204901|j17|PC_08g036901|j17|PC_07g052001|j17|PC_06g189201|j17|PC_06g034601|j17|PC_06g232301|j17|PC_04g470801|j17|PC_01g219301|j17|PC_04g198301|j17|PC_10g223001|j17|PC_0…	http://amigo.geneontology.org/amigo/term/GO:0006412
meristem maintenance	Gene Ontology	GO:0010073	8	26	0.000171748	0.00304338	j17|PC_03g265201|j17|PC_03g146101|j17|PC_03g265101|j17|PC_04g167601|j17|PC_08g288601|j17|PC_08g271101|j17|PC_04g029601|j17|PC_02g195601	http://amigo.geneontology.org/amigo/term/GO:0010073
DNA unwinding involved in DNA replication	Gene Ontology	GO:0006268	7	19	0.000177307	0.00306028	j17|PC_05g257201|j17|PC_10g161101|j17|PC_07g167901|j17|PC_08g317401|j17|PC_04g014401|j17|PC_01g208601|j17|PC_05g183501	http://amigo.geneontology.org/amigo/term/GO:0006268
large ribosomal subunit	Gene Ontology	GO:0015934	7	19	0.000177307	0.00306028	j17|PC_04g020201|j17|PC_10g223001|j17|PC_02g204901|j17|PC_02g179501|j17|PC_05g103801|j17|PC_06g113801|j17|PC_10g010901	http://amigo.geneontology.org/amigo/term/GO:0015934
structural constituent of ribosome	Gene Ontology	GO:0003735	29	263	0.00021077	0.00359119	j17|PC_04g020201|j17|PC_02g267801|j17|PC_01g084801|j17|PC_05g103801|j17|PC_02g179501|j17|PC_07g140401|j17|PC_10g010901|j17|PC_06g099301|j17|PC_10g044101|j17|PC_07g211701|j17|PC_00g004301|j17|PC_01g084802|j17|PC_01g099401|j17|PC_08g175301|j17|PC_02g204901|j17|PC_10g087301|j17|PC_07g052001|j17|PC_06g189201|j17|PC_07g194501|j17|PC_06g034601|j17|PC_06g232301|j17|PC_04g470801|j17|PC_01g219301|j17|PC_1…	http://amigo.geneontology.org/amigo/term/GO:0003735
monooxygenase activity	Gene Ontology	GO:0004497	13	72	0.000214031	0.00360059	j17|PC_08g009901|j17|PC_06g059601|j17|PC_08g009902|j17|PC_05g078601|j17|PC_10g232401|j17|PC_07g215101|j17|PC_05g116101|j17|PC_08g267201|j17|PC_01g082001|j17|PC_05g079301|j17|PC_08g010001|j17|PC_07g090401|j17|PC_04g301301	http://amigo.geneontology.org/amigo/term/GO:0004497
water transport	Gene Ontology	GO:0006833	7	20	0.000229425	0.00367356	j17|PC_07g258601|j17|PC_07g031302|j17|PC_08g299103|j17|PC_07g031401|j17|PC_08g300103|j17|PC_07g261501|j17|PC_08g299804	http://amigo.geneontology.org/amigo/term/GO:0006833
ligand-gated ion channel activity	Gene Ontology	GO:0015276	7	20	0.000229425	0.00367356	j17|PC_04g411301|j17|PC_04g410402|j17|PC_04g410403|j17|PC_07g149401|j17|PC_04g411302|j17|PC_04g411303|j17|PC_04g410401	http://amigo.geneontology.org/amigo/term/GO:0015276
intracellular ligand-gated ion channel activity	Gene Ontology	GO:0005217	7	20	0.000229425	0.00367356	j17|PC_04g411301|j17|PC_04g410402|j17|PC_04g410403|j17|PC_07g149401|j17|PC_04g411302|j17|PC_04g411303|j17|PC_04g410401	http://amigo.geneontology.org/amigo/term/GO:0005217
glutamate receptor activity	Gene Ontology	GO:0008066	7	20	0.000229425	0.00367356	j17|PC_04g411301|j17|PC_04g410402|j17|PC_04g410403|j17|PC_07g149401|j17|PC_04g411302|j17|PC_04g411303|j17|PC_04g410401	http://amigo.geneontology.org/amigo/term/GO:0008066
endopeptidase Clp complex	Gene Ontology	GO:0009368	5	8	0.000243061	0.00380032	j17|PC_08g136804|j17|PC_08g136801|j17|PC_08g136803|j17|PC_09g118501|j17|PC_08g136802	http://amigo.geneontology.org/amigo/term/GO:0009368
cysteine-type endopeptidase inhibitor activity	Gene Ontology	GO:0004869	5	8	0.000243061	0.00380032	j17|PC_10g267201|j17|PC_09g239201|j17|PC_10g267202|j17|PC_09g239001|j17|PC_04g205901	http://amigo.geneontology.org/amigo/term/GO:0004869
microtubule motor activity	Gene Ontology	GO:0003777	11	54	0.000261217	0.00403671	j17|PC_06g017501|j17|PC_10g152101|j17|PC_03g244401|j17|PC_08g267801|j17|PC_04g113101|j17|PC_09g199601|j17|PC_01g102601|j17|PC_03g150401|j17|PC_08g103201|j17|PC_07g224001|j17|PC_03g238901	http://amigo.geneontology.org/amigo/term/GO:0003777
response to wounding	Gene Ontology	GO:0009611	24	202	0.000267886	0.00405996	j17|PC_00g052501|j17|PC_10g023701|j17|PC_01g210701|j17|PC_03g193801|j17|PC_08g142101|j17|PC_00g020001|j17|PC_01g154701|j17|PC_04g456601|j17|PC_07g031302|j17|PC_09g036801|j17|PC_10g192901|j17|PC_08g300103|j17|PC_08g299804|j17|PC_07g226401|j17|PC_07g258601|j17|PC_06g008601|j17|PC_08g299103|j17|PC_07g261501|j17|PC_08g146101|j17|PC_10g012801|j17|PC_10g012802|j17|PC_00g063001|j17|PC_09g061401|j17|PC_0…	http://amigo.geneontology.org/amigo/term/GO:0009611
toxin catabolic process	Gene Ontology	GO:0009407	10	45	0.000269579	0.00405996	j17|PC_10g274701|j17|PC_10g085201|j17|PC_04g085501|j17|PC_04g110901|j17|PC_08g128001|j17|PC_01g178702|j17|PC_01g178701|j17|PC_06g128201|j17|PC_06g128301|j17|PC_01g174601	http://amigo.geneontology.org/amigo/term/GO:0009407
protein insertion into mitochondrial inner membrane	Gene Ontology	GO:0045039	6	14	0.000271886	0.00405996	j17|PC_03g195201|j17|PC_04g036802|j17|PC_04g036801|j17|PC_03g195001|j17|PC_07g246501|j17|PC_03g195401	http://amigo.geneontology.org/amigo/term/GO:0045039
xylem and phloem pattern formation	Gene Ontology	GO:0010051	8	29	0.00032103	0.00474055	j17|PC_07g122603|j17|PC_07g122601|j17|PC_09g014201|j17|PC_02g179101|j17|PC_10g250401|j17|PC_09g267701|j17|PC_04g166701|j17|PC_07g122602	http://amigo.geneontology.org/amigo/term/GO:0010051
microtubule-based movement	Gene Ontology	GO:0007018	11	56	0.000343361	0.00501458	j17|PC_06g017501|j17|PC_10g152101|j17|PC_03g244401|j17|PC_08g267801|j17|PC_04g113101|j17|PC_09g199601|j17|PC_01g102601|j17|PC_03g150401|j17|PC_08g103201|j17|PC_07g224001|j17|PC_03g238901	http://amigo.geneontology.org/amigo/term/GO:0007018
glucuronosyltransferase activity	Gene Ontology	GO:0015020	6	15	0.000365133	0.00518274	j17|PC_04g434501|j17|PC_08g155601|j17|PC_02g111801|j17|PC_02g135901|j17|PC_09g159601|j17|PC_02g111901	http://amigo.geneontology.org/amigo/term/GO:0015020
protein-cysteine S-palmitoyltransferase activity	Gene Ontology	GO:0019706	6	15	0.000365133	0.00518274	j17|PC_02g163601|j17|PC_07g209003|j17|PC_07g209002|j17|PC_07g209001|j17|PC_07g062102|j17|PC_07g062101	http://amigo.geneontology.org/amigo/term/GO:0019706
response to temperature stimulus	Gene Ontology	GO:0009266	7	22	0.000370474	0.00518274	j17|PC_09g008401|j17|PC_09g008501|j17|PC_09g009101|j17|PC_10g266301|j17|PC_09g008702|j17|PC_09g008701|j17|PC_09g009701	http://amigo.geneontology.org/amigo/term/GO:0009266
cellular response to amino acid stimulus	Gene Ontology	GO:0071230	7	22	0.000370474	0.00518274	j17|PC_04g411301|j17|PC_04g410402|j17|PC_04g410403|j17|PC_07g149401|j17|PC_04g411302|j17|PC_04g411303|j17|PC_04g410401	http://amigo.geneontology.org/amigo/term/GO:0071230
plastid	Gene Ontology	GO:0009536	66	823	0.000396163	0.00548438	j17|PC_01g017501|j17|PC_00g052501|j17|PC_08g120601|j17|PC_06g181301|j17|PC_09g008501|j17|PC_04g074701|j17|PC_09g118501|j17|PC_02g242701|j17|PC_10g284901|j17|PC_04g016702|j17|PC_02g158301|j17|PC_00g020001|j17|PC_08g129501|j17|PC_08g087101|j17|PC_07g199501|j17|PC_08g081501|j17|PC_08g226201|j17|PC_09g008401|j17|PC_10g285301|j17|PC_04g161801|j17|PC_04g074301|j17|PC_06g043401|j17|PC_10g285201|j17|PC_0…	http://amigo.geneontology.org/amigo/term/GO:0009536
mRNA binding	Gene Ontology	GO:0003729	68	855	0.000402329	0.00551232	j17|PC_09g131901|j17|PC_10g205601|j17|PC_04g020201|j17|PC_09g109801|j17|PC_09g167701|j17|PC_08g103301|j17|PC_04g130801|j17|PC_05g064701|j17|PC_08g142101|j17|PC_02g069201|j17|PC_05g119401|j17|PC_02g179501|j17|PC_10g040601|j17|PC_07g140401|j17|PC_01g080001|j17|PC_10g010901|j17|PC_04g228402|j17|PC_03g136301|j17|PC_01g156201|j17|PC_09g219501|j17|PC_10g075601|j17|PC_04g228401|j17|PC_02g079701|j17|PC_0…	http://amigo.geneontology.org/amigo/term/GO:0003729
nucleus	Gene Ontology	GO:0005634	539	9362	0.000471639	0.00638498	j17|PC_09g008401|j17|PC_04g020201|j17|PC_05g310201|j17|PC_08g217801|j17|PC_08g311001|j17|PC_08g019801|j17|PC_00g019101|j17|PC_10g133501|j17|PC_05g285801|j17|PC_04g137601|j17|PC_05g243101|j17|PC_00g031601|j17|PC_09g232002|j17|PC_09g232001|j17|PC_04g231701|j17|PC_10g192901|j17|PC_02g049301|j17|PC_03g165401|j17|PC_05g322203|j17|PC_08g212901|j17|PC_08g103701|j17|PC_08g033901|j17|PC_05g011601|j17|PC_0…	http://amigo.geneontology.org/amigo/term/GO:0005634
alcohol dehydrogenase (NAD+) activity	Gene Ontology	GO:0004022	5	10	0.000522967	0.00695023	j17|PC_03g020301|j17|PC_09g088801|j17|PC_09g088802|j17|PC_03g000503|j17|PC_03g000502	http://amigo.geneontology.org/amigo/term/GO:0004022
DNA replication checkpoint	Gene Ontology	GO:0000076	4	5	0.000562439	0.00732826	j17|PC_10g001701|j17|PC_00g031601|j17|PC_00g019101|j17|PC_04g161301	http://amigo.geneontology.org/amigo/term/GO:0000076
DNA-dependent DNA replication	Gene Ontology	GO:0006261	7	24	0.000573543	0.00740037	j17|PC_05g257201|j17|PC_10g161101|j17|PC_07g167901|j17|PC_08g317401|j17|PC_04g014401|j17|PC_01g208601|j17|PC_05g183501	http://amigo.geneontology.org/amigo/term/GO:0006261
DNA helicase activity	Gene Ontology	GO:0003678	9	41	0.000584523	0.00746953	j17|PC_07g224301|j17|PC_08g157401|j17|PC_01g123001|j17|PC_01g085001|j17|PC_08g277204|j17|PC_08g277201|j17|PC_00g047201|j17|PC_08g277203|j17|PC_08g277202	http://amigo.geneontology.org/amigo/term/GO:0003678
carboxylic ester hydrolase activity	Gene Ontology	GO:0052689	8	33	0.000669274	0.0084711	j17|PC_07g233101|j17|PC_06g019401|j17|PC_04g172001|j17|PC_07g084301|j17|PC_08g133901|j17|PC_06g103401|j17|PC_02g051901|j17|PC_06g030501	http://amigo.geneontology.org/amigo/term/GO:0052689
proton export across plasma membrane	Gene Ontology	GO:0120029	5	11	0.000730512	0.00898935	j17|PC_05g225701|j17|PC_05g199102|j17|PC_04g254101|j17|PC_06g179901|j17|PC_01g108401	http://amigo.geneontology.org/amigo/term/GO:0120029
1-aminocyclopropane-1-carboxylate oxidase activity	Gene Ontology	GO:0009815	5	11	0.000730512	0.00898935	j17|PC_07g129101|j17|PC_06g206801|j17|PC_05g202101|j17|PC_03g112601|j17|PC_04g161901	http://amigo.geneontology.org/amigo/term/GO:0009815
cellular heat acclimation	Gene Ontology	GO:0070370	5	11	0.000730512	0.00898935	j17|PC_06g092601|j17|PC_04g456601|j17|PC_02g073902|j17|PC_03g167501|j17|PC_02g073901	http://amigo.geneontology.org/amigo/term/GO:0070370
regulation of root meristem growth	Gene Ontology	GO:0010082	7	26	0.000856332	0.010441	j17|PC_03g265201|j17|PC_03g146101|j17|PC_03g265101|j17|PC_04g167601|j17|PC_08g288601|j17|PC_08g271101|j17|PC_02g195601	http://amigo.geneontology.org/amigo/term/GO:0010082
response to fungus	Gene Ontology	GO:0009620	14	97	0.000933918	0.0112834	j17|PC_04g031701|j17|PC_06g007503|j17|PC_10g282001|j17|PC_05g202101|j17|PC_03g236301|j17|PC_06g014701|j17|PC_00g025201|j17|PC_06g007505|j17|PC_06g206801|j17|PC_03g112601|j17|PC_07g016601|j17|PC_06g007401|j17|PC_02g058001|j17|PC_04g161901	http://amigo.geneontology.org/amigo/term/GO:0009620
megasporogenesis	Gene Ontology	GO:0009554	5	12	0.000993903	0.0119	j17|PC_08g198201|j17|PC_00g062501|j17|PC_01g175601|j17|PC_04g434001|j17|PC_06g145701	http://amigo.geneontology.org/amigo/term/GO:0009554
integral component of mitochondrial inner membrane	Gene Ontology	GO:0031305	6	19	0.00100946	0.0119784	j17|PC_03g195201|j17|PC_04g036802|j17|PC_04g036801|j17|PC_03g195001|j17|PC_07g246501|j17|PC_03g195401	http://amigo.geneontology.org/amigo/term/GO:0031305
lipid transport	Gene Ontology	GO:0006869	11	65	0.00102982	0.0121118	j17|PC_01g084401|j17|PC_07g150901|j17|PC_01g018701|j17|PC_07g143401|j17|PC_07g143901|j17|PC_10g054001|j17|PC_07g143101|j17|PC_10g066001|j17|PC_00g046101|j17|PC_07g143601|j17|PC_07g143801	http://amigo.geneontology.org/amigo/term/GO:0006869
cell wall	Gene Ontology	GO:0005618	32	337	0.00110207	0.0128478	j17|PC_01g243601|j17|PC_08g311701|j17|PC_01g243602|j17|PC_08g012601|j17|PC_07g006802|j17|PC_10g040601|j17|PC_02g258301|j17|PC_01g080001|j17|PC_08g087101|j17|PC_04g198701|j17|PC_01g173401|j17|PC_08g086101|j17|PC_06g019401|j17|PC_01g028001|j17|PC_04g012001|j17|PC_06g014701|j17|PC_03g023103|j17|PC_09g036801|j17|PC_04g036102|j17|PC_04g036101|j17|PC_03g023104|j17|PC_08g128001|j17|PC_07g129101|j17|PC_0…	http://amigo.geneontology.org/amigo/term/GO:0005618
protein quality control for misfolded or incompletely synthesized proteins	Gene Ontology	GO:0006515	5	13	0.00132174	0.0152295	j17|PC_08g136804|j17|PC_08g136801|j17|PC_08g136803|j17|PC_09g118501|j17|PC_08g136802	http://amigo.geneontology.org/amigo/term/GO:0006515
regulation of DNA-templated transcription, elongation	Gene Ontology	GO:0032784	4	7	0.00136265	0.0152295	j17|PC_09g232003|j17|PC_09g232002|j17|PC_09g232001|j17|PC_09g235003	http://amigo.geneontology.org/amigo/term/GO:0032784
pectin acetylesterase activity	Gene Ontology	GO:0052793	4	7	0.00136265	0.0152295	j17|PC_07g084301|j17|PC_04g172001|j17|PC_06g103401|j17|PC_06g019401	http://amigo.geneontology.org/amigo/term/GO:0052793
protease binding	Gene Ontology	GO:0002020	4	7	0.00136265	0.0152295	j17|PC_01g173401|j17|PC_01g080001|j17|PC_02g258301|j17|PC_01g156401	http://amigo.geneontology.org/amigo/term/GO:0002020
proton transmembrane transport	Gene Ontology	GO:1902600	9	47	0.00136366	0.0152295	j17|PC_01g173401|j17|PC_01g156401|j17|PC_01g108401|j17|PC_05g199102|j17|PC_06g179901|j17|PC_02g017701|j17|PC_02g258301|j17|PC_05g225701|j17|PC_04g254101	http://amigo.geneontology.org/amigo/term/GO:1902600
meiotic cell cycle	Gene Ontology	GO:0051321	7	29	0.00147461	0.0163313	j17|PC_05g257201|j17|PC_10g161101|j17|PC_07g167901|j17|PC_08g317401|j17|PC_04g014401|j17|PC_01g208601|j17|PC_05g183501	http://amigo.geneontology.org/amigo/term/GO:0051321
response to herbivore	Gene Ontology	GO:0080027	5	14	0.00172293	0.0189237	j17|PC_10g012802|j17|PC_10g012801|j17|PC_02g292601|j17|PC_07g190701|j17|PC_07g190601	http://amigo.geneontology.org/amigo/term/GO:0080027
calcium ion binding	Gene Ontology	GO:0005509	24	234	0.00174321	0.0189896	j17|PC_06g007504|j17|PC_04g366001|j17|PC_00g020101|j17|PC_04g366401|j17|PC_06g006801|j17|PC_02g157701|j17|PC_07g086401|j17|PC_08g251502|j17|PC_00g020001|j17|PC_08g251501|j17|PC_06g008101|j17|PC_10g282001|j17|PC_02g192501|j17|PC_02g192502|j17|PC_06g008602|j17|PC_02g277401|j17|PC_05g036701|j17|PC_09g040501|j17|PC_07g235001|j17|PC_02g056501|j17|PC_02g072501|j17|PC_06g007701|j17|PC_06g007001|j17|PC_1…	http://amigo.geneontology.org/amigo/term/GO:0005509
ATP binding	Gene Ontology	GO:0005524	52	653	0.00177986	0.0192312	j17|PC_10g005706|j17|PC_10g005707|j17|PC_06g007503|j17|PC_10g005705|j17|PC_06g007505|j17|PC_10g005703|j17|PC_10g005701|j17|PC_02g174901|j17|PC_05g072402|j17|PC_10g005704|j17|PC_02g111601|j17|PC_02g158501|j17|PC_05g072401|j17|PC_05g147601|j17|PC_10g091701|j17|PC_01g080001|j17|PC_04g005801|j17|PC_08g087101|j17|PC_02g186801|j17|PC_02g168401|j17|PC_07g122001|j17|PC_00g025101|j17|PC_08g321801|j17|PC_0…	http://amigo.geneontology.org/amigo/term/GO:0005524
copper ion binding	Gene Ontology	GO:0005507	19	168	0.00186536	0.0199924	j17|PC_07g129101|j17|PC_10g005707|j17|PC_10g005704|j17|PC_10g005705|j17|PC_10g005702|j17|PC_10g005703|j17|PC_04g168501|j17|PC_10g005701|j17|PC_08g128001|j17|PC_08g099201|j17|PC_08g304301|j17|PC_10g005706|j17|PC_05g072401|j17|PC_08g099101|j17|PC_05g072402|j17|PC_08g012601|j17|PC_09g186501|j17|PC_08g304302|j17|PC_07g086401	http://amigo.geneontology.org/amigo/term/GO:0005507
regulation of intracellular pH	Gene Ontology	GO:0051453	6	22	0.00189697	0.02004	j17|PC_02g230601|j17|PC_01g108401|j17|PC_05g199102|j17|PC_06g179901|j17|PC_05g225701|j17|PC_04g254101	http://amigo.geneontology.org/amigo/term/GO:0051453
negative regulation of endopeptidase activity	Gene Ontology	GO:0010951	4	8	0.00196608	0.0200994	j17|PC_10g267201|j17|PC_09g239201|j17|PC_10g267202|j17|PC_09g239001	http://amigo.geneontology.org/amigo/term/GO:0010951
long-chain fatty-acyl-CoA metabolic process	Gene Ontology	GO:0035336	4	8	0.00196608	0.0200994	j17|PC_01g210701|j17|PC_10g192901|j17|PC_03g193801|j17|PC_07g226401	http://amigo.geneontology.org/amigo/term/GO:0035336
chloroplastic endopeptidase Clp complex	Gene Ontology	GO:0009840	4	8	0.00196608	0.0200994	j17|PC_08g136804|j17|PC_08g136801|j17|PC_08g136803|j17|PC_08g136802	http://amigo.geneontology.org/amigo/term/GO:0009840
glucose-6-phosphate 1-epimerase activity	Gene Ontology	GO:0047938	4	8	0.00196608	0.0200994	j17|PC_04g007601|j17|PC_04g008401|j17|PC_04g029001|j17|PC_04g007901	http://amigo.geneontology.org/amigo/term/GO:0047938
calcium ion transport	Gene Ontology	GO:0006816	7	31	0.00204957	0.0206355	j17|PC_04g411301|j17|PC_04g410402|j17|PC_04g410403|j17|PC_07g149401|j17|PC_04g411302|j17|PC_04g411303|j17|PC_04g410401	http://amigo.geneontology.org/amigo/term/GO:0006816
calcium channel activity	Gene Ontology	GO:0005262	7	31	0.00204957	0.0206355	j17|PC_04g411301|j17|PC_04g410402|j17|PC_04g410403|j17|PC_07g149401|j17|PC_04g411302|j17|PC_04g411303|j17|PC_04g410401	http://amigo.geneontology.org/amigo/term/GO:0005262
phosphatidylinositol-mediated signaling	Gene Ontology	GO:0048015	5	15	0.00220661	0.0218849	j17|PC_01g062801|j17|PC_02g152301|j17|PC_01g062804|j17|PC_03g177702|j17|PC_03g177703	http://amigo.geneontology.org/amigo/term/GO:0048015
basipetal auxin transport	Gene Ontology	GO:0010540	5	15	0.00220661	0.0218849	j17|PC_04g122901|j17|PC_04g151301|j17|PC_04g151401|j17|PC_04g118801|j17|PC_02g219701	http://amigo.geneontology.org/amigo/term/GO:0010540
protein serine/threonine/tyrosine kinase activity	Gene Ontology	GO:0004712	8	41	0.00224491	0.0220999	j17|PC_04g266801|j17|PC_00g034201|j17|PC_04g013301|j17|PC_09g122102|j17|PC_09g122103|j17|PC_09g122101|j17|PC_09g122104|j17|PC_01g159001	http://amigo.geneontology.org/amigo/term/GO:0004712
protein import into chloroplast stroma	Gene Ontology	GO:0045037	6	23	0.00229519	0.0221036	j17|PC_10g285301|j17|PC_10g285201|j17|PC_07g199501|j17|PC_10g284901|j17|PC_07g199401|j17|PC_08g081501	http://amigo.geneontology.org/amigo/term/GO:0045037
maturation of LSU-rRNA	Gene Ontology	GO:0000470	6	23	0.00229519	0.0221036	j17|PC_09g219101|j17|PC_08g145401|j17|PC_04g198201|j17|PC_03g011801|j17|PC_04g411801|j17|PC_04g198301	http://amigo.geneontology.org/amigo/term/GO:0000470
ethylene biosynthetic process	Gene Ontology	GO:0009693	6	23	0.00229519	0.0221036	j17|PC_07g129101|j17|PC_09g266101|j17|PC_06g206801|j17|PC_03g112601|j17|PC_05g202101|j17|PC_04g161901	http://amigo.geneontology.org/amigo/term/GO:0009693
single-stranded DNA binding	Gene Ontology	GO:0003697	11	73	0.00235209	0.0224887	j17|PC_05g257201|j17|PC_10g161101|j17|PC_07g167901|j17|PC_08g317401|j17|PC_05g119401|j17|PC_01g085001|j17|PC_04g014401|j17|PC_01g208601|j17|PC_00g043701|j17|PC_05g183501|j17|PC_04g479301	http://amigo.geneontology.org/amigo/term/GO:0003697
dioxygenase activity	Gene Ontology	GO:0051213	9	52	0.00251658	0.0238895	j17|PC_07g129101|j17|PC_01g108101|j17|PC_06g206801|j17|PC_07g064301|j17|PC_07g064101|j17|PC_03g112601|j17|PC_08g299102|j17|PC_05g202101|j17|PC_04g161901	http://amigo.geneontology.org/amigo/term/GO:0051213
heme binding	Gene Ontology	GO:0020037	32	357	0.00254866	0.0240225	j17|PC_06g059601|j17|PC_10g070301|j17|PC_07g215101|j17|PC_02g012601|j17|PC_03g237801|j17|PC_08g087101|j17|PC_09g252401|j17|PC_08g086101|j17|PC_10g232401|j17|PC_10g023701|j17|PC_05g116101|j17|PC_02g012801|j17|PC_04g086201|j17|PC_08g009901|j17|PC_08g009902|j17|PC_07g038301|j17|PC_04g086901|j17|PC_06g047401|j17|PC_03g073001|j17|PC_05g079301|j17|PC_09g017601|j17|PC_02g013001|j17|PC_08g258501|j17|PC_0…	http://amigo.geneontology.org/amigo/term/GO:0020037
oligopeptide transmembrane transporter activity	Gene Ontology	GO:0035673	4	9	0.00273187	0.0241794	j17|PC_04g427703|j17|PC_04g427702|j17|PC_04g427701|j17|PC_05g003001	http://amigo.geneontology.org/amigo/term/GO:0035673
mucilage extrusion from seed coat	Gene Ontology	GO:0080001	4	9	0.00273187	0.0241794	j17|PC_04g329901|j17|PC_05g291902|j17|PC_03g203001|j17|PC_05g196001	http://amigo.geneontology.org/amigo/term/GO:0080001
U6 snRNP	Gene Ontology	GO:0005688	4	9	0.00273187	0.0241794	j17|PC_08g129501|j17|PC_08g281401|j17|PC_04g161801|j17|PC_04g189101	http://amigo.geneontology.org/amigo/term/GO:0005688
alcohol-forming fatty acyl-CoA reductase activity	Gene Ontology	GO:0102965	4	9	0.00273187	0.0241794	j17|PC_01g210701|j17|PC_10g192901|j17|PC_03g193801|j17|PC_07g226401	http://amigo.geneontology.org/amigo/term/GO:0102965
phosphoric ester hydrolase activity	Gene Ontology	GO:0042578	4	9	0.00273187	0.0241794	j17|PC_01g062801|j17|PC_01g062804|j17|PC_03g177702|j17|PC_03g177703	http://amigo.geneontology.org/amigo/term/GO:0042578
fatty-acyl-CoA reductase (alcohol-forming) activity	Gene Ontology	GO:0080019	4	9	0.00273187	0.0241794	j17|PC_01g210701|j17|PC_10g192901|j17|PC_03g193801|j17|PC_07g226401	http://amigo.geneontology.org/amigo/term/GO:0080019
stomatal complex morphogenesis	Gene Ontology	GO:0010103	4	9	0.00273187	0.0241794	j17|PC_04g072001|j17|PC_02g073902|j17|PC_03g117601|j17|PC_02g073901	http://amigo.geneontology.org/amigo/term/GO:0010103
response to desiccation	Gene Ontology	GO:0009269	6	24	0.00275318	0.0241794	j17|PC_07g098401|j17|PC_04g197401|j17|PC_04g197501|j17|PC_03g208501|j17|PC_03g208502|j17|PC_10g104701	http://amigo.geneontology.org/amigo/term/GO:0009269
terpene synthase activity	Gene Ontology	GO:0010333	6	24	0.00275318	0.0241794	j17|PC_10g038401|j17|PC_10g012801|j17|PC_10g012802|j17|PC_10g037004|j17|PC_10g037005|j17|PC_10g037003	http://amigo.geneontology.org/amigo/term/GO:0010333
defense response by callose deposition in cell wall	Gene Ontology	GO:0052544	5	16	0.00278207	0.0241794	j17|PC_08g299102|j17|PC_07g064101|j17|PC_07g064301|j17|PC_07g016601|j17|PC_10g023701	http://amigo.geneontology.org/amigo/term/GO:0052544
ATPase binding	Gene Ontology	GO:0051117	5	16	0.00278207	0.0241794	j17|PC_08g136804|j17|PC_08g136801|j17|PC_08g136803|j17|PC_09g118501|j17|PC_08g136802	http://amigo.geneontology.org/amigo/term/GO:0051117
nucleotide-excision repair	Gene Ontology	GO:0006289	7	33	0.00278402	0.0241794	j17|PC_05g257201|j17|PC_10g161101|j17|PC_07g167901|j17|PC_08g317401|j17|PC_04g014401|j17|PC_01g208601|j17|PC_05g183501	http://amigo.geneontology.org/amigo/term/GO:0006289
chloroplast envelope	Gene Ontology	GO:0009941	41	496	0.00281404	0.0241794	j17|PC_09g131901|j17|PC_05g196101|j17|PC_10g139001|j17|PC_09g109801|j17|PC_09g118501|j17|PC_05g064701|j17|PC_02g069201|j17|PC_02g258301|j17|PC_08g136804|j17|PC_08g136801|j17|PC_03g136301|j17|PC_01g156201|j17|PC_01g173401|j17|PC_10g285301|j17|PC_10g285201|j17|PC_08g081501|j17|PC_09g167701|j17|PC_07g199501|j17|PC_10g123701|j17|PC_08g136803|j17|PC_07g199401|j17|PC_01g156401|j17|PC_08g136802|j17|PC_0…	http://amigo.geneontology.org/amigo/term/GO:0009941
proteasome complex	Gene Ontology	GO:0000502	9	53	0.00282002	0.0241794	j17|PC_05g137203|j17|PC_05g137202|j17|PC_05g137201|j17|PC_04g226501|j17|PC_05g137204|j17|PC_10g065201|j17|PC_01g027901|j17|PC_05g123601|j17|PC_07g012101	http://amigo.geneontology.org/amigo/term/GO:0000502
response to UV-B	Gene Ontology	GO:0010224	10	64	0.00289218	0.0246391	j17|PC_09g104501|j17|PC_02g123803|j17|PC_02g123802|j17|PC_04g014401|j17|PC_02g041001|j17|PC_02g041002|j17|PC_05g011601|j17|PC_10g092701|j17|PC_04g439401|j17|PC_02g041003	http://amigo.geneontology.org/amigo/term/GO:0010224
magnesium ion binding	Gene Ontology	GO:0000287	14	111	0.00291721	0.0246941	j17|PC_10g012802|j17|PC_04g092501|j17|PC_05g278401|j17|PC_10g012801|j17|PC_10g037003|j17|PC_04g092601|j17|PC_10g037004|j17|PC_10g037005|j17|PC_07g190701|j17|PC_07g190601|j17|PC_10g038401|j17|PC_08g087101|j17|PC_05g225701|j17|PC_02g292601	http://amigo.geneontology.org/amigo/term/GO:0000287
protein autophosphorylation	Gene Ontology	GO:0046777	18	165	0.00343731	0.0285501	j17|PC_07g181201|j17|PC_04g146001|j17|PC_04g027501|j17|PC_06g007504|j17|PC_09g124501|j17|PC_05g051801|j17|PC_04g133701|j17|PC_06g006801|j17|PC_02g111601|j17|PC_06g007701|j17|PC_10g091702|j17|PC_10g091701|j17|PC_09g257401|j17|PC_04g005801|j17|PC_07g008401|j17|PC_06g007001|j17|PC_04g015201|j17|PC_04g016201	http://amigo.geneontology.org/amigo/term/GO:0046777
photosynthetic electron transport in photosystem I	Gene Ontology	GO:0009773	5	17	0.00345867	0.0285501	j17|PC_04g007601|j17|PC_04g008401|j17|PC_04g029001|j17|PC_01g095601|j17|PC_04g007901	http://amigo.geneontology.org/amigo/term/GO:0009773
transcription by RNA polymerase II	Gene Ontology	GO:0006366	5	17	0.00345867	0.0285501	j17|PC_08g277204|j17|PC_08g277201|j17|PC_07g224301|j17|PC_08g277203|j17|PC_08g277202	http://amigo.geneontology.org/amigo/term/GO:0006366
heme biosynthetic process	Gene Ontology	GO:0006783	4	10	0.00367939	0.0292809	j17|PC_09g122102|j17|PC_09g122103|j17|PC_09g122101|j17|PC_09g122104	http://amigo.geneontology.org/amigo/term/GO:0006783
defense response to other organism	Gene Ontology	GO:0098542	4	10	0.00367939	0.0292809	j17|PC_08g009901|j17|PC_01g080001|j17|PC_08g009902|j17|PC_08g010001	http://amigo.geneontology.org/amigo/term/GO:0098542
poly(A)+ mRNA export from nucleus	Gene Ontology	GO:0016973	4	10	0.00367939	0.0292809	j17|PC_02g016701|j17|PC_05g230901|j17|PC_02g016901|j17|PC_02g219901	http://amigo.geneontology.org/amigo/term/GO:0016973
cis-Golgi network	Gene Ontology	GO:0005801	4	10	0.00367939	0.0292809	j17|PC_07g042701|j17|PC_07g006801|j17|PC_05g110101|j17|PC_05g078501	http://amigo.geneontology.org/amigo/term/GO:0005801
receptor-mediated endocytosis	Gene Ontology	GO:0006898	4	10	0.00367939	0.0292809	j17|PC_08g299102|j17|PC_00g062401|j17|PC_07g064101|j17|PC_07g064301	http://amigo.geneontology.org/amigo/term/GO:0006898
mitochondrial inner membrane	Gene Ontology	GO:0005743	8	45	0.00372219	0.0294452	j17|PC_03g195201|j17|PC_04g036802|j17|PC_09g275501|j17|PC_04g036801|j17|PC_03g195001|j17|PC_09g007401|j17|PC_07g246501|j17|PC_03g195401	http://amigo.geneontology.org/amigo/term/GO:0005743
proton-exporting ATPase activity, phosphorylative mechanism	Gene Ontology	GO:0008553	6	26	0.00386995	0.0304329	j17|PC_01g108401|j17|PC_05g199102|j17|PC_09g212901|j17|PC_06g179901|j17|PC_05g225701|j17|PC_04g254101	http://amigo.geneontology.org/amigo/term/GO:0008553
ADP binding	Gene Ontology	GO:0043531	17	154	0.00393566	0.0307676	j17|PC_00g037401|j17|PC_02g282801|j17|PC_02g282802|j17|PC_04g007101|j17|PC_01g023803|j17|PC_01g023802|j17|PC_04g466401|j17|PC_02g293102|j17|PC_02g293101|j17|PC_01g045901|j17|PC_01g023801|j17|PC_05g121301|j17|PC_00g052501|j17|PC_01g088301|j17|PC_09g006001|j17|PC_05g047101|j17|PC_02g283601	http://amigo.geneontology.org/amigo/term/GO:0043531
integral component of mitochondrial outer membrane	Gene Ontology	GO:0031307	5	18	0.00424576	0.0329978	j17|PC_09g051201|j17|PC_03g200801|j17|PC_03g226001|j17|PC_03g226002|j17|PC_03g225901	http://amigo.geneontology.org/amigo/term/GO:0031307
brassinosteroid mediated signaling pathway	Gene Ontology	GO:0009742	9	58	0.00479594	0.037057	j17|PC_07g157201|j17|PC_05g232101|j17|PC_10g250401|j17|PC_09g235003|j17|PC_03g242901|j17|PC_09g232003|j17|PC_09g232002|j17|PC_09g232001|j17|PC_04g129901	http://amigo.geneontology.org/amigo/term/GO:0009742
plastid stroma	Gene Ontology	GO:0009532	5	19	0.00515264	0.0388486	j17|PC_08g136804|j17|PC_08g136801|j17|PC_08g136803|j17|PC_09g118501|j17|PC_08g136802	http://amigo.geneontology.org/amigo/term/GO:0009532
detection of bacterium	Gene Ontology	GO:0016045	3	5	0.00524895	0.0388486	j17|PC_08g299102|j17|PC_07g064101|j17|PC_07g064301	http://amigo.geneontology.org/amigo/term/GO:0016045
proton-transporting V-type ATPase, V1 domain	Gene Ontology	GO:0033180	3	5	0.00524895	0.0388486	j17|PC_01g173401|j17|PC_01g156401|j17|PC_02g258301	http://amigo.geneontology.org/amigo/term/GO:0033180
cellular aldehyde metabolic process	Gene Ontology	GO:0006081	3	5	0.00524895	0.0388486	j17|PC_03g208501|j17|PC_03g208502|j17|PC_10g104701	http://amigo.geneontology.org/amigo/term/GO:0006081
pyruvate decarboxylase activity	Gene Ontology	GO:0004737	3	5	0.00524895	0.0388486	j17|PC_05g278401|j17|PC_04g092501|j17|PC_04g092601	http://amigo.geneontology.org/amigo/term/GO:0004737
non-membrane spanning protein tyrosine kinase activity	Gene Ontology	GO:0004715	3	5	0.00524895	0.0388486	j17|PC_10g001701|j17|PC_00g031601|j17|PC_00g019101	http://amigo.geneontology.org/amigo/term/GO:0004715
regulation of stomatal closure	Gene Ontology	GO:0090333	6	28	0.0052909	0.0388486	j17|PC_04g122901|j17|PC_04g118801|j17|PC_04g151301|j17|PC_03g111301|j17|PC_04g151401|j17|PC_06g134301	http://amigo.geneontology.org/amigo/term/GO:0090333
defense response, incompatible interaction	Gene Ontology	GO:0009814	6	28	0.0052909	0.0388486	j17|PC_10g018601|j17|PC_04g329901|j17|PC_02g293102|j17|PC_01g045901|j17|PC_03g203001|j17|PC_05g121301	http://amigo.geneontology.org/amigo/term/GO:0009814
response to UV	Gene Ontology	GO:0009411	6	28	0.0052909	0.0388486	j17|PC_07g038301|j17|PC_07g224301|j17|PC_08g277204|j17|PC_08g277201|j17|PC_08g277203|j17|PC_08g277202	http://amigo.geneontology.org/amigo/term/GO:0009411
oxidoreductase activity, acting on paired donors, with incorporation or reduction of molecular oxygen	Gene Ontology	GO:0016705	17	161	0.0058819	0.0429508	j17|PC_06g059601|j17|PC_09g252401|j17|PC_10g023701|j17|PC_10g232401|j17|PC_04g086901|j17|PC_07g215101|j17|PC_05g116101|j17|PC_08g267201|j17|PC_02g012601|j17|PC_05g079301|j17|PC_02g012801|j17|PC_02g013001|j17|PC_08g258501|j17|PC_05g078601|j17|PC_04g086201|j17|PC_04g301301|j17|PC_07g090401	http://amigo.geneontology.org/amigo/term/GO:0016705
proteasome-mediated ubiquitin-dependent protein catabolic process	Gene Ontology	GO:0043161	12	96	0.00598966	0.0433967	j17|PC_05g137203|j17|PC_05g137202|j17|PC_05g137201|j17|PC_04g226501|j17|PC_05g137204|j17|PC_10g065201|j17|PC_01g027901|j17|PC_09g115501|j17|PC_05g011601|j17|PC_05g112901|j17|PC_05g123601|j17|PC_07g012101	http://amigo.geneontology.org/amigo/term/GO:0043161
apoplast	Gene Ontology	GO:0048046	25	275	0.00600828	0.0433967	j17|PC_05g285501|j17|PC_09g239001|j17|PC_07g006802|j17|PC_01g080001|j17|PC_08g086101|j17|PC_08g303102|j17|PC_06g014701|j17|PC_03g023103|j17|PC_03g023104|j17|PC_09g239201|j17|PC_02g121302|j17|PC_02g121303|j17|PC_07g257701|j17|PC_10g267201|j17|PC_10g267202|j17|PC_02g013101|j17|PC_07g186601|j17|PC_05g036701|j17|PC_02g013301|j17|PC_05g291902|j17|PC_07g012101|j17|PC_08g303101|j17|PC_08g332801|j17|PC_0…	http://amigo.geneontology.org/amigo/term/GO:0048046
positive regulation of circadian rhythm	Gene Ontology	GO:0042753	4	12	0.00619273	0.044438	j17|PC_01g210701|j17|PC_10g192901|j17|PC_03g193801|j17|PC_07g226401	http://amigo.geneontology.org/amigo/term/GO:0042753
iron ion binding	Gene Ontology	GO:0005506	27	306	0.00634666	0.0451054	j17|PC_06g059601|j17|PC_10g070301|j17|PC_07g215101|j17|PC_02g012601|j17|PC_08g258501|j17|PC_09g252401|j17|PC_10g232401|j17|PC_07g038301|j17|PC_05g116101|j17|PC_02g012801|j17|PC_04g086201|j17|PC_08g009901|j17|PC_08g009902|j17|PC_04g086901|j17|PC_05g132101|j17|PC_03g073001|j17|PC_04g301301|j17|PC_05g079301|j17|PC_09g017601|j17|PC_02g013001|j17|PC_10g023701|j17|PC_07g090401|j17|PC_05g078601|j17|PC_0…	http://amigo.geneontology.org/amigo/term/GO:0005506
intracellular anatomical structure	Gene Ontology	GO:0005622	14	124	0.00705303	0.0496452	j17|PC_10g285301|j17|PC_05g060801|j17|PC_10g285201|j17|PC_01g062801|j17|PC_02g179101|j17|PC_01g062804|j17|PC_04g192301|j17|PC_03g177702|j17|PC_03g177703|j17|PC_10g284901|j17|PC_01g123001|j17|PC_04g253901|j17|PC_05g175901|j17|PC_06g156001	http://amigo.geneontology.org/amigo/term/GO:0005622
protein phosphatase regulator activity	Gene Ontology	GO:0019888	6	30	0.00706015	0.0496452	j17|PC_04g034501|j17|PC_04g029801|j17|PC_04g033101|j17|PC_04g033401|j17|PC_04g027001|j17|PC_04g023301	http://amigo.geneontology.org/amigo/term/GO:0019888
mitochondrial mRNA modification	Gene Ontology	GO:0080156	5	21	0.00736208	0.0514798	j17|PC_06g187601|j17|PC_04g024001|j17|PC_01g224301|j17|PC_09g003801|j17|PC_01g222101	http://amigo.geneontology.org/amigo/term/GO:0080156
histone methyltransferase activity (H3-K36 specific)	Gene Ontology	GO:0046975	3	6	0.0075922	0.0514798	j17|PC_02g041002|j17|PC_02g041003|j17|PC_02g041001	http://amigo.geneontology.org/amigo/term/GO:0046975
flavonol synthase activity	Gene Ontology	GO:0045431	3	6	0.0075922	0.0514798	j17|PC_08g299102|j17|PC_07g064101|j17|PC_07g064301	http://amigo.geneontology.org/amigo/term/GO:0045431
valine biosynthetic process	Gene Ontology	GO:0009099	3	6	0.0075922	0.0514798	j17|PC_05g278401|j17|PC_04g092501|j17|PC_04g092601	http://amigo.geneontology.org/amigo/term/GO:0009099
cellular response to molecule of bacterial origin	Gene Ontology	GO:0071219	3	6	0.0075922	0.0514798	j17|PC_07g086401|j17|PC_04g030601|j17|PC_07g181201	http://amigo.geneontology.org/amigo/term/GO:0071219
spliceosomal tri-snRNP complex	Gene Ontology	GO:0097526	3	6	0.0075922	0.0514798	j17|PC_08g129501|j17|PC_08g281401|j17|PC_04g161801	http://amigo.geneontology.org/amigo/term/GO:0097526
glucose transmembrane transporter activity	Gene Ontology	GO:0005355	3	6	0.0075922	0.0514798	j17|PC_04g369601|j17|PC_04g102801|j17|PC_05g237001	http://amigo.geneontology.org/amigo/term/GO:0005355
cell wall organization	Gene Ontology	GO:0071555	4	13	0.00779237	0.0523033	j17|PC_07g084301|j17|PC_04g172001|j17|PC_06g103401|j17|PC_06g019401	http://amigo.geneontology.org/amigo/term/GO:0071555
negative regulation of leaf senescence	Gene Ontology	GO:1900056	4	13	0.00779237	0.0523033	j17|PC_01g210701|j17|PC_10g192901|j17|PC_03g193801|j17|PC_07g226401	http://amigo.geneontology.org/amigo/term/GO:1900056
protein dimerization activity	Gene Ontology	GO:0046983	27	312	0.00797021	0.0532282	j17|PC_05g034901|j17|PC_10g266101|j17|PC_10g266102|j17|PC_00g054601|j17|PC_08g277601|j17|PC_10g266301|j17|PC_06g094301|j17|PC_07g175301|j17|PC_03g098801|j17|PC_05g232101|j17|PC_07g227201|j17|PC_09g147201|j17|PC_02g157101|j17|PC_07g228701|j17|PC_06g110001|j17|PC_08g280101|j17|PC_00g053601|j17|PC_00g010101|j17|PC_01g052001|j17|PC_06g133501|j17|PC_10g234301|j17|PC_04g129901|j17|PC_02g181401|j17|PC_0…	http://amigo.geneontology.org/amigo/term/GO:0046983
double-strand break repair via homologous recombination	Gene Ontology	GO:0000724	9	64	0.00842558	0.055988	j17|PC_09g097501|j17|PC_05g257201|j17|PC_10g161101|j17|PC_02g295601|j17|PC_07g167901|j17|PC_08g317401|j17|PC_04g014401|j17|PC_01g208601|j17|PC_05g183501	http://amigo.geneontology.org/amigo/term/GO:0000724
vacuole	Gene Ontology	GO:0005773	45	598	0.00873463	0.0577529	j17|PC_01g243601|j17|PC_08g128001|j17|PC_04g057701|j17|PC_10g129102|j17|PC_10g012001|j17|PC_01g243602|j17|PC_02g258301|j17|PC_10g040601|j17|PC_04g198701|j17|PC_04g106201|j17|PC_01g173401|j17|PC_07g086401|j17|PC_00g062401|j17|PC_10g010901|j17|PC_04g074301|j17|PC_01g028001|j17|PC_02g204901|j17|PC_02g017701|j17|PC_04g480501|j17|PC_04g411302|j17|PC_04g411303|j17|PC_04g411301|j17|PC_04g074701|j17|PC_0…	http://amigo.geneontology.org/amigo/term/GO:0005773
chlorophyll biosynthetic process	Gene Ontology	GO:0015995	7	42	0.00880923	0.0579578	j17|PC_02g121302|j17|PC_02g121303|j17|PC_10g139001|j17|PC_02g259501|j17|PC_10g200901|j17|PC_02g274201|j17|PC_02g259401	http://amigo.geneontology.org/amigo/term/GO:0015995
chiasma assembly	Gene Ontology	GO:0051026	4	14	0.00964112	0.0621993	j17|PC_08g317401|j17|PC_10g268402|j17|PC_06g059001|j17|PC_10g268401	http://amigo.geneontology.org/amigo/term/GO:0051026
cytidine to uridine editing	Gene Ontology	GO:0016554	4	14	0.00964112	0.0621993	j17|PC_09g003801|j17|PC_09g003201|j17|PC_09g004001|j17|PC_09g002201	http://amigo.geneontology.org/amigo/term/GO:0016554
cell fate specification	Gene Ontology	GO:0001708	4	14	0.00964112	0.0621993	j17|PC_10g266101|j17|PC_10g266102|j17|PC_09g014201|j17|PC_04g166701	http://amigo.geneontology.org/amigo/term/GO:0001708
signaling receptor activity	Gene Ontology	GO:0038023	7	43	0.00982636	0.063088	j17|PC_04g411301|j17|PC_04g410402|j17|PC_04g410403|j17|PC_07g149401|j17|PC_04g411302|j17|PC_04g411303|j17|PC_04g410401	http://amigo.geneontology.org/amigo/term/GO:0038023
calcium:proton antiporter activity	Gene Ontology	GO:0015369	3	7	0.0104596	0.0643557	j17|PC_09g040501|j17|PC_04g366401|j17|PC_04g366001	http://amigo.geneontology.org/amigo/term/GO:0015369
branched-chain amino acid biosynthetic process	Gene Ontology	GO:0009082	3	7	0.0104596	0.0643557	j17|PC_05g278401|j17|PC_04g092501|j17|PC_04g092601	http://amigo.geneontology.org/amigo/term/GO:0009082
cellular protein-containing complex assembly	Gene Ontology	GO:0034622	3	7	0.0104596	0.0643557	j17|PC_08g081501|j17|PC_07g199401|j17|PC_07g199501	http://amigo.geneontology.org/amigo/term/GO:0034622
nuclear-transcribed mRNA catabolic process, nonsense-mediated decay	Gene Ontology	GO:0000184	3	7	0.0104596	0.0643557	j17|PC_08g142101|j17|PC_00g044101|j17|PC_09g113901	http://amigo.geneontology.org/amigo/term/GO:0000184
ESCRT I complex	Gene Ontology	GO:0000813	3	7	0.0104596	0.0643557	j17|PC_10g208101|j17|PC_10g208103|j17|PC_10g208102	http://amigo.geneontology.org/amigo/term/GO:0000813
proline biosynthetic process	Gene Ontology	GO:0006561	3	7	0.0104596	0.0643557	j17|PC_09g088801|j17|PC_09g088802|j17|PC_03g020301	http://amigo.geneontology.org/amigo/term/GO:0006561
site of double-strand break	Gene Ontology	GO:0035861	3	7	0.0104596	0.0643557	j17|PC_09g097501|j17|PC_02g123803|j17|PC_02g123802	http://amigo.geneontology.org/amigo/term/GO:0035861
oxygen binding	Gene Ontology	GO:0019825	3	7	0.0104596	0.0643557	j17|PC_08g087101|j17|PC_03g142401|j17|PC_03g237801	http://amigo.geneontology.org/amigo/term/GO:0019825
innate immune response	Gene Ontology	GO:0045087	8	56	0.0116785	0.0707263	j17|PC_05g137203|j17|PC_05g137202|j17|PC_05g137201|j17|PC_07g181201|j17|PC_04g220801|j17|PC_05g137204|j17|PC_04g042001|j17|PC_04g030601	http://amigo.geneontology.org/amigo/term/GO:0045087
stomatal closure	Gene Ontology	GO:0090332	4	15	0.0117526	0.0707263	j17|PC_01g080001|j17|PC_06g156601|j17|PC_09g081101|j17|PC_07g086401	http://amigo.geneontology.org/amigo/term/GO:0090332
protein tyrosine kinase activity	Gene Ontology	GO:0004713	4	15	0.0117526	0.0707263	j17|PC_10g001701|j17|PC_00g031601|j17|PC_00g019101|j17|PC_00g034201	http://amigo.geneontology.org/amigo/term/GO:0004713
protein kinase activity	Gene Ontology	GO:0004672	36	464	0.0117611	0.0707263	j17|PC_10g001701|j17|PC_04g266801|j17|PC_02g111601|j17|PC_04g146001|j17|PC_10g091702|j17|PC_10g091701|j17|PC_04g005801|j17|PC_04g015201|j17|PC_02g186801|j17|PC_00g019101|j17|PC_00g034201|j17|PC_02g168401|j17|PC_00g025101|j17|PC_00g031601|j17|PC_08g321801|j17|PC_08g155801|j17|PC_10g030001|j17|PC_10g030002|j17|PC_05g029201|j17|PC_07g181201|j17|PC_01g159001|j17|PC_04g307001|j17|PC_03g249501|j17|PC_0…	http://amigo.geneontology.org/amigo/term/GO:0004672
ATP-dependent peptidase activity	Gene Ontology	GO:0004176	5	25	0.0136037	0.0791182	j17|PC_08g136804|j17|PC_08g136801|j17|PC_08g136803|j17|PC_09g118501|j17|PC_08g136802	http://amigo.geneontology.org/amigo/term/GO:0004176
pollen exine formation	Gene Ontology	GO:0010584	5	25	0.0136037	0.0791182	j17|PC_02g124401|j17|PC_02g124402|j17|PC_03g234601|j17|PC_00g025101|j17|PC_08g321801	http://amigo.geneontology.org/amigo/term/GO:0010584
isopentenyl diphosphate biosynthetic process, methylerythritol 4-phosphate pathway	Gene Ontology	GO:0019288	3	8	0.013871	0.0791182	j17|PC_02g259401|j17|PC_02g259501|j17|PC_05g161901	http://amigo.geneontology.org/amigo/term/GO:0019288
cell cycle arrest	Gene Ontology	GO:0007050	3	8	0.013871	0.0791182	j17|PC_10g001701|j17|PC_00g031601|j17|PC_00g019101	http://amigo.geneontology.org/amigo/term/GO:0007050
regulation of abscisic acid biosynthetic process	Gene Ontology	GO:0010115	3	8	0.013871	0.0791182	j17|PC_09g088801|j17|PC_09g088802|j17|PC_03g020301	http://amigo.geneontology.org/amigo/term/GO:0010115
SAM complex	Gene Ontology	GO:0001401	3	8	0.013871	0.0791182	j17|PC_08g081501|j17|PC_07g199401|j17|PC_07g199501	http://amigo.geneontology.org/amigo/term/GO:0001401
peptide binding	Gene Ontology	GO:0042277	3	8	0.013871	0.0791182	j17|PC_04g072001|j17|PC_02g073902|j17|PC_02g073901	http://amigo.geneontology.org/amigo/term/GO:0042277
isoleucine biosynthetic process	Gene Ontology	GO:0009097	3	8	0.013871	0.0791182	j17|PC_05g278401|j17|PC_04g092501|j17|PC_04g092601	http://amigo.geneontology.org/amigo/term/GO:0009097
nuclear-transcribed mRNA catabolic process	Gene Ontology	GO:0000956	3	8	0.013871	0.0791182	j17|PC_08g129501|j17|PC_08g281401|j17|PC_04g161801	http://amigo.geneontology.org/amigo/term/GO:0000956
glyceraldehyde-3-phosphate dehydrogenase (NAD+) (non-phosphorylating) activity	Gene Ontology	GO:0043878	3	8	0.013871	0.0791182	j17|PC_03g208501|j17|PC_03g208502|j17|PC_10g104701	http://amigo.geneontology.org/amigo/term/GO:0043878
condensed nuclear chromosome	Gene Ontology	GO:0000794	3	8	0.013871	0.0791182	j17|PC_10g268402|j17|PC_06g059001|j17|PC_10g268401	http://amigo.geneontology.org/amigo/term/GO:0000794
metallopeptidase activity	Gene Ontology	GO:0008237	4	16	0.0141392	0.0799614	j17|PC_05g137203|j17|PC_05g137202|j17|PC_05g137201|j17|PC_05g137204	http://amigo.geneontology.org/amigo/term/GO:0008237
structural constituent of cell wall	Gene Ontology	GO:0005199	4	16	0.0141392	0.0799614	j17|PC_10g029201|j17|PC_01g044001|j17|PC_00g020201|j17|PC_06g166401	http://amigo.geneontology.org/amigo/term/GO:0005199
vegetative to reproductive phase transition of meristem	Gene Ontology	GO:0010228	12	110	0.0151375	0.0852449	j17|PC_09g115501|j17|PC_08g071101|j17|PC_05g046001|j17|PC_09g183201|j17|PC_08g212901|j17|PC_10g164601|j17|PC_04g446101|j17|PC_02g016501|j17|PC_02g041002|j17|PC_02g041003|j17|PC_02g041001|j17|PC_04g181101	http://amigo.geneontology.org/amigo/term/GO:0010228
thylakoid lumen	Gene Ontology	GO:0031977	7	48	0.0162282	0.0910012	j17|PC_06g181301|j17|PC_04g383301|j17|PC_02g056501|j17|PC_04g383303|j17|PC_05g036701|j17|PC_04g387001|j17|PC_05g198401	http://amigo.geneontology.org/amigo/term/GO:0031977
regulation of DNA endoreduplication	Gene Ontology	GO:0032875	4	17	0.0168114	0.0930932	j17|PC_04g475801|j17|PC_03g236301|j17|PC_03g200101|j17|PC_05g130201	http://amigo.geneontology.org/amigo/term/GO:0032875
isopeptidase activity	Gene Ontology	GO:0070122	4	17	0.0168114	0.0930932	j17|PC_05g137203|j17|PC_05g137202|j17|PC_05g137201|j17|PC_05g137204	http://amigo.geneontology.org/amigo/term/GO:0070122
serine-type endopeptidase inhibitor activity	Gene Ontology	GO:0004867	4	17	0.0168114	0.0930932	j17|PC_10g267201|j17|PC_09g239201|j17|PC_10g267202|j17|PC_09g239001	http://amigo.geneontology.org/amigo/term/GO:0004867
oxidation-reduction process	Gene Ontology	GO:0055114	37	494	0.0171973	0.0948347	j17|PC_06g059601|j17|PC_05g202101|j17|PC_06g095601|j17|PC_07g215101|j17|PC_08g012601|j17|PC_04g173901|j17|PC_10g053601|j17|PC_10g139001|j17|PC_00g020101|j17|PC_02g158301|j17|PC_00g020001|j17|PC_06g069702|j17|PC_06g069701|j17|PC_04g317001|j17|PC_07g064301|j17|PC_05g116101|j17|PC_03g082001|j17|PC_01g082001|j17|PC_07g090401|j17|PC_10g159901|j17|PC_04g301301|j17|PC_03g187801|j17|PC_05g079301|j17|PC_0…	http://amigo.geneontology.org/amigo/term/GO:0055114
chromatin	Gene Ontology	GO:0000785	7	49	0.0177961	0.0958477	j17|PC_09g097501|j17|PC_02g041002|j17|PC_02g041003|j17|PC_06g059001|j17|PC_02g041001|j17|PC_10g268402|j17|PC_10g268401	http://amigo.geneontology.org/amigo/term/GO:0000785
thiamine pyrophosphate binding	Gene Ontology	GO:0030976	3	9	0.0178393	0.0958477	j17|PC_05g278401|j17|PC_04g092501|j17|PC_04g092601	http://amigo.geneontology.org/amigo/term/GO:0030976
nuclear membrane	Gene Ontology	GO:0031965	3	9	0.0178393	0.0958477	j17|PC_00g043701|j17|PC_07g079101|j17|PC_03g266701	http://amigo.geneontology.org/amigo/term/GO:0031965
aldehyde dehydrogenase (NAD+) activity	Gene Ontology	GO:0004029	3	9	0.0178393	0.0958477	j17|PC_03g208501|j17|PC_03g208502|j17|PC_10g104701	http://amigo.geneontology.org/amigo/term/GO:0004029
regulation of developmental growth	Gene Ontology	GO:0048638	3	9	0.0178393	0.0958477	j17|PC_06g156001|j17|PC_04g103801|j17|PC_04g475501	http://amigo.geneontology.org/amigo/term/GO:0048638
production of siRNA involved in chromatin silencing by small RNA	Gene Ontology	GO:0070919	3	9	0.0178393	0.0958477	j17|PC_04g050601|j17|PC_08g311001|j17|PC_08g310901	http://amigo.geneontology.org/amigo/term/GO:0070919
leaf morphogenesis	Gene Ontology	GO:0009965	8	61	0.0178858	0.0958477	j17|PC_05g137203|j17|PC_05g137202|j17|PC_05g137201|j17|PC_05g137204|j17|PC_02g073902|j17|PC_07g016601|j17|PC_02g073901|j17|PC_09g012301	http://amigo.geneontology.org/amigo/term/GO:0009965
inflorescence development	Gene Ontology	GO:0010229	4	18	0.0197787	0.105566	j17|PC_05g103801|j17|PC_06g113801|j17|PC_04g020201|j17|PC_03g117601	http://amigo.geneontology.org/amigo/term/GO:0010229
intracellular membrane-bounded organelle	Gene Ontology	GO:0043231	19	218	0.0218226	0.116009	j17|PC_09g002201|j17|PC_00g062401|j17|PC_06g196601|j17|PC_07g158001|j17|PC_06g195601|j17|PC_01g210701|j17|PC_03g193801|j17|PC_06g047401|j17|PC_07g226401|j17|PC_05g175901|j17|PC_10g208101|j17|PC_10g208103|j17|PC_10g208102|j17|PC_02g157701|j17|PC_03g111201|j17|PC_10g192901|j17|PC_09g003201|j17|PC_07g227001|j17|PC_09g004001	http://amigo.geneontology.org/amigo/term/GO:0043231
response to iron ion starvation	Gene Ontology	GO:1990641	3	10	0.0223715	0.117517	j17|PC_07g129101|j17|PC_10g117101|j17|PC_04g032301	http://amigo.geneontology.org/amigo/term/GO:1990641
endosome transport via multivesicular body sorting pathway	Gene Ontology	GO:0032509	3	10	0.0223715	0.117517	j17|PC_10g208101|j17|PC_10g208103|j17|PC_10g208102	http://amigo.geneontology.org/amigo/term/GO:0032509
maturation of LSU-rRNA from tricistronic rRNA transcript (SSU-rRNA, 5.8S rRNA, LSU-rRNA)	Gene Ontology	GO:0000463	3	10	0.0223715	0.117517	j17|PC_08g036901|j17|PC_08g103301|j17|PC_02g055201	http://amigo.geneontology.org/amigo/term/GO:0000463
calcium ion transmembrane transport	Gene Ontology	GO:0070588	5	29	0.0226777	0.118191	j17|PC_09g040501|j17|PC_04g366401|j17|PC_09g212901|j17|PC_06g196601|j17|PC_04g366001	http://amigo.geneontology.org/amigo/term/GO:0070588
cyclin-dependent protein serine/threonine kinase activity	Gene Ontology	GO:0004693	5	29	0.0226777	0.118191	j17|PC_03g200101|j17|PC_00g025101|j17|PC_03g234601|j17|PC_08g321801|j17|PC_05g130201	http://amigo.geneontology.org/amigo/term/GO:0004693
oligopeptide transport	Gene Ontology	GO:0006857	4	19	0.0230488	0.11919	j17|PC_04g427703|j17|PC_04g427702|j17|PC_04g427701|j17|PC_05g003001	http://amigo.geneontology.org/amigo/term/GO:0006857
positive regulation of gene expression	Gene Ontology	GO:0010628	4	19	0.0230488	0.11919	j17|PC_04g007601|j17|PC_04g008401|j17|PC_04g029001|j17|PC_04g007901	http://amigo.geneontology.org/amigo/term/GO:0010628
Golgi membrane	Gene Ontology	GO:0000139	7	53	0.025133	0.129464	j17|PC_02g163601|j17|PC_09g116603|j17|PC_07g209003|j17|PC_07g209002|j17|PC_07g209001|j17|PC_07g062102|j17|PC_07g062101	http://amigo.geneontology.org/amigo/term/GO:0000139
nuclear pore	Gene Ontology	GO:0005643	4	20	0.026628	0.13611	j17|PC_02g016701|j17|PC_05g230901|j17|PC_02g016901|j17|PC_02g219901	http://amigo.geneontology.org/amigo/term/GO:0005643
precatalytic spliceosome	Gene Ontology	GO:0071011	4	20	0.026628	0.13611	j17|PC_03g011801|j17|PC_04g177901|j17|PC_08g145401|j17|PC_04g189101	http://amigo.geneontology.org/amigo/term/GO:0071011
chloroplast thylakoid lumen	Gene Ontology	GO:0009543	6	42	0.0273242	0.137244	j17|PC_04g383301|j17|PC_02g056501|j17|PC_04g383303|j17|PC_05g036701|j17|PC_04g387001|j17|PC_05g198401	http://amigo.geneontology.org/amigo/term/GO:0009543
methionine biosynthetic process	Gene Ontology	GO:0009086	3	11	0.0274694	0.137244	j17|PC_08g045001|j17|PC_07g247301|j17|PC_07g245501	http://amigo.geneontology.org/amigo/term/GO:0009086
proteasome core complex, beta-subunit complex	Gene Ontology	GO:0019774	3	11	0.0274694	0.137244	j17|PC_01g027901|j17|PC_07g012101|j17|PC_05g123601	http://amigo.geneontology.org/amigo/term/GO:0019774
regulation of DNA repair	Gene Ontology	GO:0006282	3	11	0.0274694	0.137244	j17|PC_06g156601|j17|PC_09g081101|j17|PC_04g161301	http://amigo.geneontology.org/amigo/term/GO:0006282
abscisic acid biosynthetic process	Gene Ontology	GO:0009688	3	11	0.0274694	0.137244	j17|PC_09g088801|j17|PC_09g088802|j17|PC_03g020301	http://amigo.geneontology.org/amigo/term/GO:0009688
photosystem II repair	Gene Ontology	GO:0010206	3	11	0.0274694	0.137244	j17|PC_04g383301|j17|PC_08g146101|j17|PC_04g383303	http://amigo.geneontology.org/amigo/term/GO:0010206
late endosome	Gene Ontology	GO:0005770	5	31	0.0283996	0.14136	j17|PC_03g187901|j17|PC_00g062401|j17|PC_05g318001|j17|PC_03g189501|j17|PC_03g189502	http://amigo.geneontology.org/amigo/term/GO:0005770
microsporogenesis	Gene Ontology	GO:0009556	4	21	0.0305212	0.150791	j17|PC_02g124401|j17|PC_02g124402|j17|PC_02g152301|j17|PC_09g257401	http://amigo.geneontology.org/amigo/term/GO:0009556
histone-lysine N-methyltransferase activity	Gene Ontology	GO:0018024	4	21	0.0305212	0.150791	j17|PC_05g049901|j17|PC_02g041002|j17|PC_02g041003|j17|PC_02g041001	http://amigo.geneontology.org/amigo/term/GO:0018024
ribosomal small subunit assembly	Gene Ontology	GO:0000028	5	32	0.0315731	0.15541	j17|PC_02g267801|j17|PC_06g099301|j17|PC_06g189201|j17|PC_00g004301|j17|PC_06g034601	http://amigo.geneontology.org/amigo/term/GO:0000028
chloroplast thylakoid membrane	Gene Ontology	GO:0009535	23	291	0.0320736	0.157291	j17|PC_09g131901|j17|PC_10g205601|j17|PC_06g133001|j17|PC_04g296901|j17|PC_05g064701|j17|PC_02g069201|j17|PC_03g136301|j17|PC_01g156201|j17|PC_09g219501|j17|PC_10g123701|j17|PC_03g210501|j17|PC_09g109801|j17|PC_05g077001|j17|PC_06g056601|j17|PC_09g167701|j17|PC_05g036701|j17|PC_10g139001|j17|PC_08g146101|j17|PC_06g001501|j17|PC_01g095601|j17|PC_02g056501|j17|PC_01g103801|j17|PC_04g387001	http://amigo.geneontology.org/amigo/term/GO:0009535
response to bacterium	Gene Ontology	GO:0009617	11	110	0.0325772	0.157812	j17|PC_04g031701|j17|PC_10g282001|j17|PC_04g220801|j17|PC_10g023701|j17|PC_10g117101|j17|PC_01g013301|j17|PC_09g214201|j17|PC_03g234802|j17|PC_00g025201|j17|PC_01g154701|j17|PC_04g032301	http://amigo.geneontology.org/amigo/term/GO:0009617
2-alkenal reductase [NAD(P)+] activity	Gene Ontology	GO:0032440	3	12	0.0331299	0.157812	j17|PC_00g002001|j17|PC_10g248301|j17|PC_06g160201	http://amigo.geneontology.org/amigo/term/GO:0032440
nitrate assimilation	Gene Ontology	GO:0042128	3	12	0.0331299	0.157812	j17|PC_09g259901|j17|PC_08g332801|j17|PC_10g282401	http://amigo.geneontology.org/amigo/term/GO:0042128
protein insertion into mitochondrial outer membrane	Gene Ontology	GO:0045040	3	12	0.0331299	0.157812	j17|PC_08g081501|j17|PC_07g199401|j17|PC_07g199501	http://amigo.geneontology.org/amigo/term/GO:0045040
primary miRNA processing	Gene Ontology	GO:0031053	3	12	0.0331299	0.157812	j17|PC_02g179101|j17|PC_00g044101|j17|PC_09g113901	http://amigo.geneontology.org/amigo/term/GO:0031053
regulation of mitotic cell cycle	Gene Ontology	GO:0007346	3	12	0.0331299	0.157812	j17|PC_00g025101|j17|PC_03g234601|j17|PC_08g321801	http://amigo.geneontology.org/amigo/term/GO:0007346
maturation of SSU-rRNA	Gene Ontology	GO:0030490	3	12	0.0331299	0.157812	j17|PC_03g011801|j17|PC_08g145401|j17|PC_06g034601	http://amigo.geneontology.org/amigo/term/GO:0030490
signaling receptor binding	Gene Ontology	GO:0005102	3	12	0.0331299	0.157812	j17|PC_02g073902|j17|PC_03g242901|j17|PC_02g073901	http://amigo.geneontology.org/amigo/term/GO:0005102
suberin biosynthetic process	Gene Ontology	GO:0010345	4	22	0.034732	0.164266	j17|PC_01g210701|j17|PC_10g192901|j17|PC_03g193801|j17|PC_07g226401	http://amigo.geneontology.org/amigo/term/GO:0010345
nucleolus	Gene Ontology	GO:0005730	29	391	0.0352431	0.166092	j17|PC_02g016701|j17|PC_04g020201|j17|PC_03g011801|j17|PC_09g118501|j17|PC_08g142101|j17|PC_05g103801|j17|PC_10g152704|j17|PC_10g040601|j17|PC_01g080001|j17|PC_06g097901|j17|PC_08g145401|j17|PC_04g017101|j17|PC_03g051901|j17|PC_03g051902|j17|PC_04g480501|j17|PC_05g206901|j17|PC_10g087301|j17|PC_10g021701|j17|PC_08g212901|j17|PC_06g232301|j17|PC_04g198301|j17|PC_09g219101|j17|PC_04g198201|j17|PC_1…	http://amigo.geneontology.org/amigo/term/GO:0005730
response to high light intensity	Gene Ontology	GO:0009644	6	45	0.0355419	0.166321	j17|PC_08g146101|j17|PC_01g062801|j17|PC_01g062804|j17|PC_03g177702|j17|PC_03g177703|j17|PC_02g158301	http://amigo.geneontology.org/amigo/term/GO:0009644
defense response to fungus, incompatible interaction	Gene Ontology	GO:0009817	6	45	0.0355419	0.166321	j17|PC_02g203801|j17|PC_10g018601|j17|PC_07g181201|j17|PC_02g179101|j17|PC_02g219701|j17|PC_02g058001	http://amigo.geneontology.org/amigo/term/GO:0009817
ATPase activity	Gene Ontology	GO:0016887	20	248	0.036788	0.171548	j17|PC_10g129101|j17|PC_10g203901|j17|PC_10g152101|j17|PC_05g132101|j17|PC_10g129102|j17|PC_02g013101|j17|PC_01g108401|j17|PC_00g028701|j17|PC_08g326701|j17|PC_05g199102|j17|PC_10g203902|j17|PC_09g212901|j17|PC_06g179901|j17|PC_07g224001|j17|PC_01g080001|j17|PC_09g074801|j17|PC_05g225701|j17|PC_04g254101|j17|PC_00g062801|j17|PC_02g013301	http://amigo.geneontology.org/amigo/term/GO:0016887
cysteine-type peptidase activity	Gene Ontology	GO:0008234	4	23	0.0392624	0.177861	j17|PC_02g031301|j17|PC_00g018701|j17|PC_01g087201|j17|PC_00g043501	http://amigo.geneontology.org/amigo/term/GO:0008234
response to oomycetes	Gene Ontology	GO:0002239	4	23	0.0392624	0.177861	j17|PC_04g031701|j17|PC_00g052501|j17|PC_04g036102|j17|PC_04g036101	http://amigo.geneontology.org/amigo/term/GO:0002239
flavonoid biosynthetic process	Gene Ontology	GO:0009813	4	23	0.0392624	0.177861	j17|PC_08g299102|j17|PC_07g064101|j17|PC_07g064301|j17|PC_07g038301	http://amigo.geneontology.org/amigo/term/GO:0009813
histone acetylation	Gene Ontology	GO:0016573	4	23	0.0392624	0.177861	j17|PC_05g024901|j17|PC_10g258401|j17|PC_02g072801|j17|PC_10g046301	http://amigo.geneontology.org/amigo/term/GO:0016573
lysine biosynthetic process via diaminopimelate	Gene Ontology	GO:0009089	3	13	0.0393462	0.177861	j17|PC_09g186501|j17|PC_00g024201|j17|PC_00g024301	http://amigo.geneontology.org/amigo/term/GO:0009089
homologous chromosome pairing at meiosis	Gene Ontology	GO:0007129	3	13	0.0393462	0.177861	j17|PC_10g268402|j17|PC_06g059001|j17|PC_10g268401	http://amigo.geneontology.org/amigo/term/GO:0007129
histone methylation	Gene Ontology	GO:0016571	3	13	0.0393462	0.177861	j17|PC_02g041002|j17|PC_02g041003|j17|PC_02g041001	http://amigo.geneontology.org/amigo/term/GO:0016571
negative regulation of photomorphogenesis	Gene Ontology	GO:0010100	3	13	0.0393462	0.177861	j17|PC_04g432601|j17|PC_03g167501|j17|PC_06g092601	http://amigo.geneontology.org/amigo/term/GO:0010100
tetrahydrofolate interconversion	Gene Ontology	GO:0035999	3	13	0.0393462	0.177861	j17|PC_08g045001|j17|PC_07g247301|j17|PC_07g245501	http://amigo.geneontology.org/amigo/term/GO:0035999
serine-type endopeptidase activity	Gene Ontology	GO:0004252	10	100	0.0403343	0.180933	j17|PC_05g291902|j17|PC_04g412001|j17|PC_04g383301|j17|PC_09g118501|j17|PC_04g383303|j17|PC_08g136804|j17|PC_03g192901|j17|PC_08g136801|j17|PC_08g136803|j17|PC_08g136802	http://amigo.geneontology.org/amigo/term/GO:0004252
siRNA binding	Gene Ontology	GO:0035197	2	5	0.0416594	0.180933	j17|PC_07g190301|j17|PC_06g145701	http://amigo.geneontology.org/amigo/term/GO:0035197
detection of visible light	Gene Ontology	GO:0009584	2	5	0.0416594	0.180933	j17|PC_07g255401|j17|PC_07g255301	http://amigo.geneontology.org/amigo/term/GO:0009584
positive regulation of auxin biosynthetic process	Gene Ontology	GO:0010601	2	5	0.0416594	0.180933	j17|PC_09g012301|j17|PC_02g152301	http://amigo.geneontology.org/amigo/term/GO:0010601
CCR4-NOT core complex	Gene Ontology	GO:0030015	2	5	0.0416594	0.180933	j17|PC_02g133103|j17|PC_04g215501	http://amigo.geneontology.org/amigo/term/GO:0030015
RNA cap binding	Gene Ontology	GO:0000339	2	5	0.0416594	0.180933	j17|PC_00g044101|j17|PC_09g113901	http://amigo.geneontology.org/amigo/term/GO:0000339
tRNA dihydrouridine synthase activity	Gene Ontology	GO:0017150	2	5	0.0416594	0.180933	j17|PC_06g069702|j17|PC_06g069701	http://amigo.geneontology.org/amigo/term/GO:0017150
amyloplast organization	Gene Ontology	GO:0009660	2	5	0.0416594	0.180933	j17|PC_00g062401|j17|PC_05g318001	http://amigo.geneontology.org/amigo/term/GO:0009660
positive regulation of defense response	Gene Ontology	GO:0031349	2	5	0.0416594	0.180933	j17|PC_04g032301|j17|PC_10g117101	http://amigo.geneontology.org/amigo/term/GO:0031349
(E)-beta-ocimene synthase activity	Gene Ontology	GO:0034768	2	5	0.0416594	0.180933	j17|PC_10g012801|j17|PC_10g012802	http://amigo.geneontology.org/amigo/term/GO:0034768
aspartate kinase activity	Gene Ontology	GO:0004072	2	5	0.0416594	0.180933	j17|PC_00g024201|j17|PC_00g024301	http://amigo.geneontology.org/amigo/term/GO:0004072
regulation of cell cycle G1/S phase transition	Gene Ontology	GO:1902806	2	5	0.0416594	0.180933	j17|PC_03g200101|j17|PC_05g130201	http://amigo.geneontology.org/amigo/term/GO:1902806
proteasome core complex	Gene Ontology	GO:0005839	4	24	0.0441132	0.190346	j17|PC_05g112901|j17|PC_01g027901|j17|PC_07g012101|j17|PC_05g123601	http://amigo.geneontology.org/amigo/term/GO:0005839
structural constituent of nuclear pore	Gene Ontology	GO:0017056	3	14	0.0461077	0.197668	j17|PC_02g016701|j17|PC_00g043701|j17|PC_02g016901	http://amigo.geneontology.org/amigo/term/GO:0017056
organelle fission	Gene Ontology	GO:0048285	3	14	0.0461077	0.197668	j17|PC_04g330201|j17|PC_04g330401|j17|PC_03g204701	http://amigo.geneontology.org/amigo/term/GO:0048285
embryo development ending in seed dormancy	Gene Ontology	GO:0009793	31	436	0.0472724	0.20201	j17|PC_02g231601|j17|PC_04g226501|j17|PC_08g113001|j17|PC_05g147601|j17|PC_01g002901|j17|PC_03g072202|j17|PC_08g129501|j17|PC_10g075601|j17|PC_00g062401|j17|PC_04g161801|j17|PC_10g065201|j17|PC_02g179101|j17|PC_02g168501|j17|PC_07g031302|j17|PC_02g274201|j17|PC_08g300103|j17|PC_08g300101|j17|PC_08g299804|j17|PC_07g258601|j17|PC_10g021701|j17|PC_06g123201|j17|PC_10g188501|j17|PC_08g299103|j17|PC_0…	http://amigo.geneontology.org/amigo/term/GO:0009793
catalytic step 2 spliceosome	Gene Ontology	GO:0071013	6	49	0.0487451	0.207635	j17|PC_04g228402|j17|PC_04g228401|j17|PC_08g281401|j17|PC_01g206001|j17|PC_04g130801|j17|PC_04g189101	http://amigo.geneontology.org/amigo/term/GO:0071013
proteasomal ubiquitin-independent protein catabolic process	Gene Ontology	GO:0010499	4	25	0.0492841	0.208594	j17|PC_05g112901|j17|PC_01g027901|j17|PC_07g012101|j17|PC_05g123601	http://amigo.geneontology.org/amigo/term/GO:0010499
gibberellin biosynthetic process	Gene Ontology	GO:0009686	4	25	0.0492841	0.208594	j17|PC_10g037004|j17|PC_10g037005|j17|PC_10g038401|j17|PC_10g037003	http://amigo.geneontology.org/amigo/term/GO:0009686
defense response	Gene Ontology	GO:0006952	18	226	0.0501367	0.211529	j17|PC_06g131301|j17|PC_10g282001|j17|PC_10g018601|j17|PC_04g311401|j17|PC_10g023701|j17|PC_00g020001|j17|PC_04g081801|j17|PC_03g111301|j17|PC_02g293102|j17|PC_00g020101|j17|PC_00g052501|j17|PC_01g045901|j17|PC_04g331301|j17|PC_07g016601|j17|PC_02g177001|j17|PC_05g121301|j17|PC_01g157201|j17|PC_02g177002	http://amigo.geneontology.org/amigo/term/GO:0006952
plant-type cell wall biogenesis	Gene Ontology	GO:0009832	5	37	0.0506846	0.212152	j17|PC_01g177901|j17|PC_07g122603|j17|PC_07g122602|j17|PC_07g122601|j17|PC_07g059601	http://amigo.geneontology.org/amigo/term/GO:0009832
calcium-mediated signaling	Gene Ontology	GO:0019722	8	77	0.0529365	0.212152	j17|PC_04g411301|j17|PC_04g410402|j17|PC_04g410403|j17|PC_02g072501|j17|PC_07g149401|j17|PC_04g411302|j17|PC_04g411303|j17|PC_04g410401	http://amigo.geneontology.org/amigo/term/GO:0019722
production of ta-siRNAs involved in RNA interference	Gene Ontology	GO:0010267	3	15	0.053401	0.212152	j17|PC_05g027402|j17|PC_05g027401|j17|PC_02g142201	http://amigo.geneontology.org/amigo/term/GO:0010267
flavonol biosynthetic process	Gene Ontology	GO:0051555	3	15	0.053401	0.212152	j17|PC_08g299102|j17|PC_07g064101|j17|PC_07g064301	http://amigo.geneontology.org/amigo/term/GO:0051555
protoporphyrinogen IX biosynthetic process	Gene Ontology	GO:0006782	3	15	0.053401	0.212152	j17|PC_02g121302|j17|PC_02g121303|j17|PC_02g274201	http://amigo.geneontology.org/amigo/term/GO:0006782
response to fructose	Gene Ontology	GO:0009750	3	15	0.053401	0.212152	j17|PC_09g088801|j17|PC_09g088802|j17|PC_03g020301	http://amigo.geneontology.org/amigo/term/GO:0009750
endoplasmic reticulum-Golgi intermediate compartment	Gene Ontology	GO:0005793	3	15	0.053401	0.212152	j17|PC_07g006801|j17|PC_09g094201|j17|PC_05g078501	http://amigo.geneontology.org/amigo/term/GO:0005793
cellular response to blue light	Gene Ontology	GO:0071483	2	6	0.0537962	0.212152	j17|PC_06g092601|j17|PC_03g167501	http://amigo.geneontology.org/amigo/term/GO:0071483
transpiration	Gene Ontology	GO:0010148	2	6	0.0537962	0.212152	j17|PC_02g073902|j17|PC_02g073901	http://amigo.geneontology.org/amigo/term/GO:0010148
error-prone translesion synthesis	Gene Ontology	GO:0042276	2	6	0.0537962	0.212152	j17|PC_02g123803|j17|PC_02g123802	http://amigo.geneontology.org/amigo/term/GO:0042276
PAM complex, Tim23 associated import motor	Gene Ontology	GO:0001405	2	6	0.0537962	0.212152	j17|PC_08g216901|j17|PC_06g149701	http://amigo.geneontology.org/amigo/term/GO:0001405
RNA-directed 5'-3' RNA polymerase activity	Gene Ontology	GO:0003968	2	6	0.0537962	0.212152	j17|PC_08g311001|j17|PC_08g310901	http://amigo.geneontology.org/amigo/term/GO:0003968
positive regulation of organ growth	Gene Ontology	GO:0046622	2	6	0.0537962	0.212152	j17|PC_06g156001|j17|PC_01g175601	http://amigo.geneontology.org/amigo/term/GO:0046622
mRNA cap binding complex	Gene Ontology	GO:0005845	2	6	0.0537962	0.212152	j17|PC_00g044101|j17|PC_09g113901	http://amigo.geneontology.org/amigo/term/GO:0005845
homoserine biosynthetic process	Gene Ontology	GO:0009090	2	6	0.0537962	0.212152	j17|PC_00g024201|j17|PC_00g024301	http://amigo.geneontology.org/amigo/term/GO:0009090
nuclear RNA-directed RNA polymerase complex	Gene Ontology	GO:0031380	2	6	0.0537962	0.212152	j17|PC_08g311001|j17|PC_08g310901	http://amigo.geneontology.org/amigo/term/GO:0031380
nuclear-transcribed mRNA poly(A) tail shortening	Gene Ontology	GO:0000289	2	6	0.0537962	0.212152	j17|PC_02g133103|j17|PC_04g215501	http://amigo.geneontology.org/amigo/term/GO:0000289
cellular response to chitin	Gene Ontology	GO:0071323	2	6	0.0537962	0.212152	j17|PC_04g030601|j17|PC_07g181201	http://amigo.geneontology.org/amigo/term/GO:0071323
ATPase activator activity	Gene Ontology	GO:0001671	2	6	0.0537962	0.212152	j17|PC_08g216901|j17|PC_06g149701	http://amigo.geneontology.org/amigo/term/GO:0001671
endosome to lysosome transport	Gene Ontology	GO:0008333	2	6	0.0537962	0.212152	j17|PC_03g111201|j17|PC_02g271401	http://amigo.geneontology.org/amigo/term/GO:0008333
cellular protein localization	Gene Ontology	GO:0034613	2	6	0.0537962	0.212152	j17|PC_04g032501|j17|PC_04g027701	http://amigo.geneontology.org/amigo/term/GO:0034613
DNA mediated transformation	Gene Ontology	GO:0009294	4	26	0.0547734	0.213933	j17|PC_05g049901|j17|PC_09g103301|j17|PC_09g118501|j17|PC_09g103302	http://amigo.geneontology.org/amigo/term/GO:0009294
red or far-red light signaling pathway	Gene Ontology	GO:0010017	4	26	0.0547734	0.213933	j17|PC_01g210701|j17|PC_10g192901|j17|PC_03g193801|j17|PC_07g226401	http://amigo.geneontology.org/amigo/term/GO:0010017
negative regulation of defense response	Gene Ontology	GO:0031348	4	26	0.0547734	0.213933	j17|PC_09g007401|j17|PC_02g058001|j17|PC_08g022503|j17|PC_07g247901	http://amigo.geneontology.org/amigo/term/GO:0031348
receptor serine/threonine kinase binding	Gene Ontology	GO:0033612	5	38	0.0551673	0.213933	j17|PC_04g072001|j17|PC_02g073902|j17|PC_05g285501|j17|PC_03g242901|j17|PC_02g073901	http://amigo.geneontology.org/amigo/term/GO:0033612
chloroplast outer membrane	Gene Ontology	GO:0009707	5	38	0.0551673	0.213933	j17|PC_01g136201|j17|PC_08g081501|j17|PC_04g192301|j17|PC_07g199401|j17|PC_07g199501	http://amigo.geneontology.org/amigo/term/GO:0009707
metal ion binding	Gene Ontology	GO:0046872	7	64	0.0552136	0.213933	j17|PC_08g016602|j17|PC_02g076401|j17|PC_10g141101|j17|PC_08g016601|j17|PC_08g304301|j17|PC_08g007201|j17|PC_08g304302	http://amigo.geneontology.org/amigo/term/GO:0046872
chloroplast inner membrane	Gene Ontology	GO:0009706	6	51	0.0563403	0.217033	j17|PC_10g285301|j17|PC_10g285201|j17|PC_10g284901|j17|PC_10g200901|j17|PC_09g272301|j17|PC_08g251701	http://amigo.geneontology.org/amigo/term/GO:0009706
response to hypoxia	Gene Ontology	GO:0001666	5	39	0.0598714	0.229968	j17|PC_07g133601|j17|PC_08g087101|j17|PC_05g270201|j17|PC_03g142401|j17|PC_03g237801	http://amigo.geneontology.org/amigo/term/GO:0001666
protein import into mitochondrial matrix	Gene Ontology	GO:0030150	4	27	0.0605784	0.230448	j17|PC_09g007401|j17|PC_08g216901|j17|PC_06g149701|j17|PC_10g254201	http://amigo.geneontology.org/amigo/term/GO:0030150
mRNA export from nucleus	Gene Ontology	GO:0006406	3	16	0.0612101	0.230448	j17|PC_02g016701|j17|PC_02g016901|j17|PC_04g212501	http://amigo.geneontology.org/amigo/term/GO:0006406
response to nitrate	Gene Ontology	GO:0010167	3	16	0.0612101	0.230448	j17|PC_09g259901|j17|PC_08g332801|j17|PC_10g282401	http://amigo.geneontology.org/amigo/term/GO:0010167
phosphorelay sensor kinase activity	Gene Ontology	GO:0000155	3	16	0.0612101	0.230448	j17|PC_07g255401|j17|PC_07g255301|j17|PC_09g178201	http://amigo.geneontology.org/amigo/term/GO:0000155
integral component of chloroplast outer membrane	Gene Ontology	GO:0031359	3	16	0.0612101	0.230448	j17|PC_08g081501|j17|PC_07g199401|j17|PC_07g199501	http://amigo.geneontology.org/amigo/term/GO:0031359
mitochondrial fission	Gene Ontology	GO:0000266	3	16	0.0612101	0.230448	j17|PC_04g330201|j17|PC_04g330401|j17|PC_03g204701	http://amigo.geneontology.org/amigo/term/GO:0000266
transmembrane receptor protein serine/threonine kinase activity	Gene Ontology	GO:0004675	6	53	0.0646074	0.240647	j17|PC_03g242901|j17|PC_07g064301|j17|PC_04g081801|j17|PC_10g250401|j17|PC_08g299102|j17|PC_07g064101	http://amigo.geneontology.org/amigo/term/GO:0004675
plant-type cell wall organization	Gene Ontology	GO:0009664	6	53	0.0646074	0.240647	j17|PC_01g044001|j17|PC_00g020201|j17|PC_06g166401|j17|PC_02g073902|j17|PC_02g073901|j17|PC_10g029201	http://amigo.geneontology.org/amigo/term/GO:0009664
proteasomal protein catabolic process	Gene Ontology	GO:0010498	4	28	0.0666953	0.240647	j17|PC_05g112901|j17|PC_01g027901|j17|PC_07g012101|j17|PC_05g123601	http://amigo.geneontology.org/amigo/term/GO:0010498
response to red or far red light	Gene Ontology	GO:0009639	4	28	0.0666953	0.240647	j17|PC_01g210701|j17|PC_10g192901|j17|PC_03g193801|j17|PC_07g226401	http://amigo.geneontology.org/amigo/term/GO:0009639
Lsm1-7-Pat1 complex	Gene Ontology	GO:1990726	2	7	0.0669974	0.240647	j17|PC_08g281401|j17|PC_04g189101	http://amigo.geneontology.org/amigo/term/GO:1990726
histone demethylase activity	Gene Ontology	GO:0032452	2	7	0.0669974	0.240647	j17|PC_08g169302|j17|PC_08g169301	http://amigo.geneontology.org/amigo/term/GO:0032452
UV protection	Gene Ontology	GO:0009650	2	7	0.0669974	0.240647	j17|PC_02g123803|j17|PC_02g123802	http://amigo.geneontology.org/amigo/term/GO:0009650
acylglycerol lipase activity	Gene Ontology	GO:0047372	2	7	0.0669974	0.240647	j17|PC_01g045501|j17|PC_02g288101	http://amigo.geneontology.org/amigo/term/GO:0047372
histone demethylase activity (H3-trimethyl-K4 specific)	Gene Ontology	GO:0034647	2	7	0.0669974	0.240647	j17|PC_08g169302|j17|PC_08g169301	http://amigo.geneontology.org/amigo/term/GO:0034647
origin recognition complex	Gene Ontology	GO:0000808	2	7	0.0669974	0.240647	j17|PC_10g038101|j17|PC_04g109201	http://amigo.geneontology.org/amigo/term/GO:0000808
D-xylose metabolic process	Gene Ontology	GO:0042732	2	7	0.0669974	0.240647	j17|PC_10g012001|j17|PC_07g204501	http://amigo.geneontology.org/amigo/term/GO:0042732
poly(A)-specific ribonuclease activity	Gene Ontology	GO:0004535	2	7	0.0669974	0.240647	j17|PC_02g133103|j17|PC_04g215501	http://amigo.geneontology.org/amigo/term/GO:0004535
tRNA pseudouridine synthesis	Gene Ontology	GO:0031119	2	7	0.0669974	0.240647	j17|PC_05g135201|j17|PC_02g062101	http://amigo.geneontology.org/amigo/term/GO:0031119
nuclear origin of replication recognition complex	Gene Ontology	GO:0005664	2	7	0.0669974	0.240647	j17|PC_10g038101|j17|PC_04g109201	http://amigo.geneontology.org/amigo/term/GO:0005664
phosphatidylinositol-3,5-bisphosphate binding	Gene Ontology	GO:0080025	2	7	0.0669974	0.240647	j17|PC_07g086401|j17|PC_04g456601	http://amigo.geneontology.org/amigo/term/GO:0080025
NAD(P)H oxidase H2O2-forming activity	Gene Ontology	GO:0016174	2	7	0.0669974	0.240647	j17|PC_00g020001|j17|PC_00g020101	http://amigo.geneontology.org/amigo/term/GO:0016174
histone methyltransferase complex	Gene Ontology	GO:0035097	2	7	0.0669974	0.240647	j17|PC_08g169302|j17|PC_08g169301	http://amigo.geneontology.org/amigo/term/GO:0035097
protein histidine kinase activity	Gene Ontology	GO:0004673	3	17	0.0695167	0.248354	j17|PC_07g255401|j17|PC_07g255301|j17|PC_09g178201	http://amigo.geneontology.org/amigo/term/GO:0004673
gibberellic acid mediated signaling pathway	Gene Ontology	GO:0009740	5	41	0.0699411	0.2492	j17|PC_10g037004|j17|PC_10g037005|j17|PC_02g087601|j17|PC_10g038401|j17|PC_10g037003	http://amigo.geneontology.org/amigo/term/GO:0009740
chromatin remodeling	Gene Ontology	GO:0006338	4	29	0.0731194	0.259135	j17|PC_08g169302|j17|PC_08g169301|j17|PC_09g259501|j17|PC_06g185101	http://amigo.geneontology.org/amigo/term/GO:0006338
cellular response to salt stress	Gene Ontology	GO:0071472	4	29	0.0731194	0.259135	j17|PC_09g040501|j17|PC_07g086401|j17|PC_04g366401|j17|PC_04g366001	http://amigo.geneontology.org/amigo/term/GO:0071472
pollen maturation	Gene Ontology	GO:0010152	3	18	0.078301	0.268888	j17|PC_04g330201|j17|PC_04g330401|j17|PC_07g175301	http://amigo.geneontology.org/amigo/term/GO:0010152
sesquiterpene biosynthetic process	Gene Ontology	GO:0051762	3	18	0.078301	0.268888	j17|PC_02g292601|j17|PC_07g190701|j17|PC_07g190601	http://amigo.geneontology.org/amigo/term/GO:0051762
proton-transporting ATPase activity, rotational mechanism	Gene Ontology	GO:0046961	3	18	0.078301	0.268888	j17|PC_01g173401|j17|PC_01g156401|j17|PC_02g258301	http://amigo.geneontology.org/amigo/term/GO:0046961
histone acetyltransferase complex	Gene Ontology	GO:0000123	3	18	0.078301	0.268888	j17|PC_05g024901|j17|PC_02g072801|j17|PC_10g046301	http://amigo.geneontology.org/amigo/term/GO:0000123
cytoskeleton organization	Gene Ontology	GO:0007010	3	18	0.078301	0.268888	j17|PC_07g122603|j17|PC_07g122602|j17|PC_07g122601	http://amigo.geneontology.org/amigo/term/GO:0007010
Golgi organization	Gene Ontology	GO:0007030	4	30	0.079845	0.268888	j17|PC_01g173401|j17|PC_01g156401|j17|PC_03g210001|j17|PC_02g258301	http://amigo.geneontology.org/amigo/term/GO:0007030
endopeptidase activity	Gene Ontology	GO:0004175	5	43	0.080883	0.268888	j17|PC_05g112901|j17|PC_01g027901|j17|PC_07g012101|j17|PC_05g123601|j17|PC_02g222901	http://amigo.geneontology.org/amigo/term/GO:0004175
exonucleolytic catabolism of deadenylated mRNA	Gene Ontology	GO:0043928	2	8	0.0811318	0.268888	j17|PC_10g257201|j17|PC_04g215501	http://amigo.geneontology.org/amigo/term/GO:0043928
xylan acetylation	Gene Ontology	GO:1990937	2	8	0.0811318	0.268888	j17|PC_10g087201|j17|PC_06g018701	http://amigo.geneontology.org/amigo/term/GO:1990937
regulation of gene silencing	Gene Ontology	GO:0060968	2	8	0.0811318	0.268888	j17|PC_02g016701|j17|PC_02g016901	http://amigo.geneontology.org/amigo/term/GO:0060968
sucrose synthase activity	Gene Ontology	GO:0016157	2	8	0.0811318	0.268888	j17|PC_02g103601|j17|PC_04g012001	http://amigo.geneontology.org/amigo/term/GO:0016157
replication fork	Gene Ontology	GO:0005657	2	8	0.0811318	0.268888	j17|PC_02g123803|j17|PC_02g123802	http://amigo.geneontology.org/amigo/term/GO:0005657
photosynthetic acclimation	Gene Ontology	GO:0009643	2	8	0.0811318	0.268888	j17|PC_05g029201|j17|PC_00g025601	http://amigo.geneontology.org/amigo/term/GO:0009643
phosphatidylethanolamine biosynthetic process	Gene Ontology	GO:0006646	2	8	0.0811318	0.268888	j17|PC_02g192501|j17|PC_02g192502	http://amigo.geneontology.org/amigo/term/GO:0006646
U6 snRNA binding	Gene Ontology	GO:0017070	2	8	0.0811318	0.268888	j17|PC_08g129501|j17|PC_04g161801	http://amigo.geneontology.org/amigo/term/GO:0017070
RNA polymerase II preinitiation complex assembly	Gene Ontology	GO:0051123	2	8	0.0811318	0.268888	j17|PC_10g130601|j17|PC_08g259501	http://amigo.geneontology.org/amigo/term/GO:0051123
ferric-chelate reductase activity	Gene Ontology	GO:0000293	2	8	0.0811318	0.268888	j17|PC_04g173901|j17|PC_04g174001	http://amigo.geneontology.org/amigo/term/GO:0000293
alcohol dehydrogenase activity, zinc-dependent	Gene Ontology	GO:0004024	2	8	0.0811318	0.268888	j17|PC_06g043401|j17|PC_04g317101	http://amigo.geneontology.org/amigo/term/GO:0004024
mitotic chromosome condensation	Gene Ontology	GO:0007076	2	8	0.0811318	0.268888	j17|PC_05g208102|j17|PC_05g208101	http://amigo.geneontology.org/amigo/term/GO:0007076
S-(hydroxymethyl)glutathione dehydrogenase activity	Gene Ontology	GO:0051903	2	8	0.0811318	0.268888	j17|PC_06g043401|j17|PC_04g317101	http://amigo.geneontology.org/amigo/term/GO:0051903
nuclear periphery	Gene Ontology	GO:0034399	2	8	0.0811318	0.268888	j17|PC_05g230901|j17|PC_02g219901	http://amigo.geneontology.org/amigo/term/GO:0034399
nucleotide-sugar transmembrane transport	Gene Ontology	GO:0015780	2	8	0.0811318	0.268888	j17|PC_04g369601|j17|PC_05g237001	http://amigo.geneontology.org/amigo/term/GO:0015780
regulation of growth	Gene Ontology	GO:0040008	2	8	0.0811318	0.268888	j17|PC_04g129901|j17|PC_05g232101	http://amigo.geneontology.org/amigo/term/GO:0040008
G1/S transition of mitotic cell cycle	Gene Ontology	GO:0000082	2	8	0.0811318	0.268888	j17|PC_03g200101|j17|PC_05g130201	http://amigo.geneontology.org/amigo/term/GO:0000082
response to oxidative stress	Gene Ontology	GO:0006979	20	276	0.0833107	0.275423	j17|PC_07g129101|j17|PC_09g122101|j17|PC_08g086101|j17|PC_04g205901|j17|PC_06g165101|j17|PC_09g122102|j17|PC_07g224301|j17|PC_06g156601|j17|PC_08g128001|j17|PC_04g031201|j17|PC_09g122104|j17|PC_00g002001|j17|PC_10g248301|j17|PC_09g081101|j17|PC_09g122103|j17|PC_08g277204|j17|PC_06g160201|j17|PC_08g277201|j17|PC_08g277203|j17|PC_08g277202	http://amigo.geneontology.org/amigo/term/GO:0006979
oxidoreductase activity, acting on paired donors, with incorporation or reduction of molecular oxygen, NAD(P)H as one donor, and incorporation of one atom of oxygen	Gene Ontology	GO:0016709	8	86	0.0846215	0.279062	j17|PC_02g012501|j17|PC_10g023701|j17|PC_07g215101|j17|PC_07g038301|j17|PC_08g267201|j17|PC_03g073001|j17|PC_09g017601|j17|PC_10g070301	http://amigo.geneontology.org/amigo/term/GO:0016709
P-body	Gene Ontology	GO:0000932	5	44	0.0866757	0.28102	j17|PC_08g129501|j17|PC_02g133103|j17|PC_04g189101|j17|PC_04g161801|j17|PC_04g215501	http://amigo.geneontology.org/amigo/term/GO:0000932
gravitropism	Gene Ontology	GO:0009630	5	44	0.0866757	0.28102	j17|PC_04g122901|j17|PC_04g151301|j17|PC_04g151401|j17|PC_04g118801|j17|PC_09g012301	http://amigo.geneontology.org/amigo/term/GO:0009630
stomatal movement	Gene Ontology	GO:0010118	4	31	0.0868655	0.28102	j17|PC_02g072501|j17|PC_09g259901|j17|PC_05g318001|j17|PC_10g282401	http://amigo.geneontology.org/amigo/term/GO:0010118
3'-5' exonuclease activity	Gene Ontology	GO:0008408	4	31	0.0868655	0.28102	j17|PC_09g097501|j17|PC_02g023101|j17|PC_04g161301|j17|PC_04g215501	http://amigo.geneontology.org/amigo/term/GO:0008408
phosphorylation	Gene Ontology	GO:0016310	16	212	0.0874531	0.28102	j17|PC_00g030301|j17|PC_04g146001|j17|PC_04g027501|j17|PC_05g091201|j17|PC_07g113201|j17|PC_08g155801|j17|PC_04g133701|j17|PC_04g016201|j17|PC_07g204501|j17|PC_00g021301|j17|PC_10g091702|j17|PC_10g091701|j17|PC_00g062901|j17|PC_04g005801|j17|PC_09g124501|j17|PC_10g282701	http://amigo.geneontology.org/amigo/term/GO:0016310
response to iron ion	Gene Ontology	GO:0010039	3	19	0.0875413	0.28102	j17|PC_08g009901|j17|PC_08g009902|j17|PC_08g010001	http://amigo.geneontology.org/amigo/term/GO:0010039
gene silencing by RNA-directed DNA methylation	Gene Ontology	GO:0080188	3	19	0.0875413	0.28102	j17|PC_04g177901|j17|PC_05g049901|j17|PC_04g050601	http://amigo.geneontology.org/amigo/term/GO:0080188
negative gravitropism	Gene Ontology	GO:0009959	3	19	0.0875413	0.28102	j17|PC_09g012301|j17|PC_00g062401|j17|PC_05g318001	http://amigo.geneontology.org/amigo/term/GO:0009959
multivesicular body	Gene Ontology	GO:0005771	3	19	0.0875413	0.28102	j17|PC_03g111201|j17|PC_04g329901|j17|PC_03g203001	http://amigo.geneontology.org/amigo/term/GO:0005771
serine-type peptidase activity	Gene Ontology	GO:0008236	3	19	0.0875413	0.28102	j17|PC_03g192901|j17|PC_10g030601|j17|PC_02g222901	http://amigo.geneontology.org/amigo/term/GO:0008236
ATPase-coupled transmembrane transporter activity	Gene Ontology	GO:0042626	9	102	0.0888258	0.284457	j17|PC_10g203901|j17|PC_10g203902|j17|PC_02g013101|j17|PC_00g028701|j17|PC_10g129101|j17|PC_10g129102|j17|PC_09g074801|j17|PC_00g062801|j17|PC_02g013301	http://amigo.geneontology.org/amigo/term/GO:0042626
double-stranded DNA binding	Gene Ontology	GO:0003690	5	45	0.092679	0.296083	j17|PC_09g039901|j17|PC_04g177901|j17|PC_05g119401|j17|PC_01g002901|j17|PC_09g118501	http://amigo.geneontology.org/amigo/term/GO:0003690
protein transport	Gene Ontology	GO:0015031	4	32	0.0941738	0.296328	j17|PC_08g303102|j17|PC_08g303101|j17|PC_02g046201|j17|PC_06g174201	http://amigo.geneontology.org/amigo/term/GO:0015031
regulation of G2/M transition of mitotic cell cycle	Gene Ontology	GO:0010389	2	9	0.0960787	0.296328	j17|PC_03g200101|j17|PC_05g130201	http://amigo.geneontology.org/amigo/term/GO:0010389
cyclin binding	Gene Ontology	GO:0030332	2	9	0.0960787	0.296328	j17|PC_03g200101|j17|PC_05g130201	http://amigo.geneontology.org/amigo/term/GO:0030332
late endosome to vacuole transport via multivesicular body sorting pathway	Gene Ontology	GO:0032511	2	9	0.0960787	0.296328	j17|PC_04g329901|j17|PC_03g203001	http://amigo.geneontology.org/amigo/term/GO:0032511
single-stranded DNA endodeoxyribonuclease activity	Gene Ontology	GO:0000014	2	9	0.0960787	0.296328	j17|PC_09g097501|j17|PC_09g192101	http://amigo.geneontology.org/amigo/term/GO:0000014
defense response by callose deposition	Gene Ontology	GO:0052542	2	9	0.0960787	0.296328	j17|PC_03g111301|j17|PC_07g016601	http://amigo.geneontology.org/amigo/term/GO:0052542
protein localization to membrane	Gene Ontology	GO:0072657	2	9	0.0960787	0.296328	j17|PC_07g042701|j17|PC_05g110101	http://amigo.geneontology.org/amigo/term/GO:0072657
protein import into peroxisome matrix	Gene Ontology	GO:0016558	2	9	0.0960787	0.296328	j17|PC_04g285701|j17|PC_03g140001	http://amigo.geneontology.org/amigo/term/GO:0016558
positive regulation of mitochondrial translation	Gene Ontology	GO:0070131	2	9	0.0960787	0.296328	j17|PC_09g088401|j17|PC_09g088402	http://amigo.geneontology.org/amigo/term/GO:0070131
negative regulation of innate immune response	Gene Ontology	GO:0045824	2	9	0.0960787	0.296328	j17|PC_10g126501|j17|PC_04g220801	http://amigo.geneontology.org/amigo/term/GO:0045824
cell fate commitment	Gene Ontology	GO:0045165	2	9	0.0960787	0.296328	j17|PC_09g014201|j17|PC_04g166701	http://amigo.geneontology.org/amigo/term/GO:0045165
formaldehyde catabolic process	Gene Ontology	GO:0046294	2	9	0.0960787	0.296328	j17|PC_06g043401|j17|PC_04g317101	http://amigo.geneontology.org/amigo/term/GO:0046294
RNA helicase activity	Gene Ontology	GO:0003724	7	74	0.0964256	0.296328	j17|PC_09g247203|j17|PC_07g081501|j17|PC_02g179101|j17|PC_01g068001|j17|PC_01g123001|j17|PC_10g152704|j17|PC_04g253901	http://amigo.geneontology.org/amigo/term/GO:0003724
response to water deprivation	Gene Ontology	GO:0009414	20	282	0.0968545	0.296328	j17|PC_04g122901|j17|PC_07g086401|j17|PC_09g088802|j17|PC_09g081101|j17|PC_04g118801|j17|PC_04g205901|j17|PC_10g282401|j17|PC_09g259901|j17|PC_06g156601|j17|PC_08g128001|j17|PC_04g151301|j17|PC_03g111301|j17|PC_05g158901|j17|PC_02g072501|j17|PC_09g088801|j17|PC_04g151401|j17|PC_05g119401|j17|PC_07g079101|j17|PC_03g020301|j17|PC_05g154001	http://amigo.geneontology.org/amigo/term/GO:0009414
pseudouridine synthase activity	Gene Ontology	GO:0009982	3	20	0.0972152	0.296328	j17|PC_05g135201|j17|PC_02g062101|j17|PC_07g162101	http://amigo.geneontology.org/amigo/term/GO:0009982
positive regulation of seed germination	Gene Ontology	GO:0010030	3	20	0.0972152	0.296328	j17|PC_07g129101|j17|PC_10g083601|j17|PC_06g163101	http://amigo.geneontology.org/amigo/term/GO:0010030
inorganic phosphate transmembrane transporter activity	Gene Ontology	GO:0005315	3	20	0.0972152	0.296328	j17|PC_04g057501|j17|PC_04g057701|j17|PC_08g103701	http://amigo.geneontology.org/amigo/term/GO:0005315
sodium:proton antiporter activity	Gene Ontology	GO:0015385	4	33	0.101762	0.309477	j17|PC_03g187901|j17|PC_02g230601|j17|PC_03g189502|j17|PC_03g189501	http://amigo.geneontology.org/amigo/term/GO:0015385
transcription factor TFIID complex	Gene Ontology	GO:0005669	3	21	0.107299	0.323357	j17|PC_10g130601|j17|PC_08g259501|j17|PC_10g258401	http://amigo.geneontology.org/amigo/term/GO:0005669
beta-galactosidase activity	Gene Ontology	GO:0004565	3	21	0.107299	0.323357	j17|PC_01g243601|j17|PC_01g028001|j17|PC_01g243602	http://amigo.geneontology.org/amigo/term/GO:0004565
protein targeting to chloroplast	Gene Ontology	GO:0045036	3	21	0.107299	0.323357	j17|PC_08g081501|j17|PC_07g199401|j17|PC_07g199501	http://amigo.geneontology.org/amigo/term/GO:0045036
regulation of flower development	Gene Ontology	GO:0009909	7	77	0.11139	0.326179	j17|PC_03g005801|j17|PC_04g220801|j17|PC_01g052101|j17|PC_08g258701|j17|PC_09g241801|j17|PC_02g170401|j17|PC_06g110001	http://amigo.geneontology.org/amigo/term/GO:0009909
jasmonic acid and ethylene-dependent systemic resistance	Gene Ontology	GO:0009861	2	10	0.111727	0.326179	j17|PC_02g203801|j17|PC_05g051801	http://amigo.geneontology.org/amigo/term/GO:0009861
phylloquinone biosynthetic process	Gene Ontology	GO:0042372	2	10	0.111727	0.326179	j17|PC_06g117401|j17|PC_00g000701	http://amigo.geneontology.org/amigo/term/GO:0042372
threonine biosynthetic process	Gene Ontology	GO:0009088	2	10	0.111727	0.326179	j17|PC_00g024201|j17|PC_00g024301	http://amigo.geneontology.org/amigo/term/GO:0009088
nucleotidyltransferase activity	Gene Ontology	GO:0016779	2	10	0.111727	0.326179	j17|PC_04g466401|j17|PC_01g193901	http://amigo.geneontology.org/amigo/term/GO:0016779
box C/D snoRNP complex	Gene Ontology	GO:0031428	2	10	0.111727	0.326179	j17|PC_03g011801|j17|PC_08g145401	http://amigo.geneontology.org/amigo/term/GO:0031428
procambium histogenesis	Gene Ontology	GO:0010067	2	10	0.111727	0.326179	j17|PC_00g028901|j17|PC_00g052801	http://amigo.geneontology.org/amigo/term/GO:0010067
nucleosome positioning	Gene Ontology	GO:0016584	2	10	0.111727	0.326179	j17|PC_02g231601|j17|PC_09g118501	http://amigo.geneontology.org/amigo/term/GO:0016584
regulation of stomatal complex patterning	Gene Ontology	GO:2000037	2	10	0.111727	0.326179	j17|PC_03g200101|j17|PC_05g130201	http://amigo.geneontology.org/amigo/term/GO:2000037
spliceosomal snRNP assembly	Gene Ontology	GO:0000387	2	10	0.111727	0.326179	j17|PC_08g129501|j17|PC_04g161801	http://amigo.geneontology.org/amigo/term/GO:0000387
post-mRNA release spliceosomal complex	Gene Ontology	GO:0071014	2	10	0.111727	0.326179	j17|PC_06g187402|j17|PC_06g187401	http://amigo.geneontology.org/amigo/term/GO:0071014
red light signaling pathway	Gene Ontology	GO:0010161	2	10	0.111727	0.326179	j17|PC_09g241801|j17|PC_02g087601	http://amigo.geneontology.org/amigo/term/GO:0010161
ER membrane protein complex	Gene Ontology	GO:0072546	2	10	0.111727	0.326179	j17|PC_06g245701|j17|PC_03g271601	http://amigo.geneontology.org/amigo/term/GO:0072546
negative regulation of flower development	Gene Ontology	GO:0009910	5	48	0.111917	0.326179	j17|PC_02g016701|j17|PC_04g446101|j17|PC_10g266301|j17|PC_02g016901|j17|PC_10g133501	http://amigo.geneontology.org/amigo/term/GO:0009910
chloroplast stroma	Gene Ontology	GO:0009570	35	549	0.112813	0.328072	j17|PC_04g092501|j17|PC_09g118501|j17|PC_04g092601|j17|PC_08g136804|j17|PC_08g136801|j17|PC_08g136803|j17|PC_08g136802|j17|PC_05g278401|j17|PC_04g251702|j17|PC_05g175901|j17|PC_07g122001|j17|PC_02g046201|j17|PC_05g161901|j17|PC_02g121302|j17|PC_02g121303|j17|PC_07g172501|j17|PC_00g024301|j17|PC_00g024201|j17|PC_05g036701|j17|PC_09g186501|j17|PC_03g100001|j17|PC_06g210601|j17|PC_03g100002|j17|PC_0…	http://amigo.geneontology.org/amigo/term/GO:0009570
carbohydrate metabolic process	Gene Ontology	GO:0005975	22	323	0.114034	0.330896	j17|PC_01g243601|j17|PC_01g243602|j17|PC_03g187501|j17|PC_03g058301|j17|PC_04g466401|j17|PC_04g029001|j17|PC_08g276601|j17|PC_08g025301|j17|PC_01g028001|j17|PC_09g116603|j17|PC_04g007901|j17|PC_03g195701|j17|PC_10g087201|j17|PC_06g156601|j17|PC_09g081101|j17|PC_06g173501|j17|PC_03g100001|j17|PC_03g100002|j17|PC_10g203201|j17|PC_04g008401|j17|PC_04g007601|j17|PC_07g159001	http://amigo.geneontology.org/amigo/term/GO:0005975
xylem development	Gene Ontology	GO:0010089	4	35	0.117742	0.338045	j17|PC_09g014201|j17|PC_09g267701|j17|PC_08g086101|j17|PC_04g166701	http://amigo.geneontology.org/amigo/term/GO:0010089
protein folding chaperone	Gene Ontology	GO:0044183	3	22	0.117769	0.338045	j17|PC_01g080001|j17|PC_02g046201|j17|PC_02g266001	http://amigo.geneontology.org/amigo/term/GO:0044183
sucrose metabolic process	Gene Ontology	GO:0005985	3	22	0.117769	0.338045	j17|PC_02g103601|j17|PC_03g234802|j17|PC_04g012001	http://amigo.geneontology.org/amigo/term/GO:0005985
polarity specification of adaxial/abaxial axis	Gene Ontology	GO:0009944	3	22	0.117769	0.338045	j17|PC_09g267701|j17|PC_02g073902|j17|PC_02g073901	http://amigo.geneontology.org/amigo/term/GO:0009944
protein homodimerization activity	Gene Ontology	GO:0042803	14	191	0.122555	0.351024	j17|PC_02g121302|j17|PC_02g121303|j17|PC_07g255301|j17|PC_07g181201|j17|PC_07g255401|j17|PC_04g387801|j17|PC_04g017101|j17|PC_02g078802|j17|PC_04g329901|j17|PC_04g100601|j17|PC_03g203001|j17|PC_01g002901|j17|PC_03g051902|j17|PC_03g051901	http://amigo.geneontology.org/amigo/term/GO:0042803
unfolded protein binding	Gene Ontology	GO:0051082	8	95	0.125364	0.356804	j17|PC_08g283201|j17|PC_02g112001|j17|PC_08g326701|j17|PC_01g155101|j17|PC_08g304301|j17|PC_01g080001|j17|PC_08g304302|j17|PC_02g266001	http://amigo.geneontology.org/amigo/term/GO:0051082
chloroplast RNA processing	Gene Ontology	GO:0031425	2	11	0.127973	0.356804	j17|PC_01g032801|j17|PC_07g227001	http://amigo.geneontology.org/amigo/term/GO:0031425
nucleotide-sugar transmembrane transporter activity	Gene Ontology	GO:0005338	2	11	0.127973	0.356804	j17|PC_04g369601|j17|PC_05g237001	http://amigo.geneontology.org/amigo/term/GO:0005338
intramolecular transferase activity, phosphotransferases	Gene Ontology	GO:0016868	2	11	0.127973	0.356804	j17|PC_03g100001|j17|PC_03g100002	http://amigo.geneontology.org/amigo/term/GO:0016868
P-body assembly	Gene Ontology	GO:0033962	2	11	0.127973	0.356804	j17|PC_08g129501|j17|PC_04g161801	http://amigo.geneontology.org/amigo/term/GO:0033962
nucleic acid phosphodiester bond hydrolysis	Gene Ontology	GO:0090305	2	11	0.127973	0.356804	j17|PC_02g023101|j17|PC_09g192101	http://amigo.geneontology.org/amigo/term/GO:0090305
chaperonin-containing T-complex	Gene Ontology	GO:0005832	2	11	0.127973	0.356804	j17|PC_02g112001|j17|PC_08g283201	http://amigo.geneontology.org/amigo/term/GO:0005832
guard mother cell differentiation	Gene Ontology	GO:0010444	2	11	0.127973	0.356804	j17|PC_03g200101|j17|PC_05g130201	http://amigo.geneontology.org/amigo/term/GO:0010444
NAD+ binding	Gene Ontology	GO:0070403	2	11	0.127973	0.356804	j17|PC_10g012001|j17|PC_08g022503	http://amigo.geneontology.org/amigo/term/GO:0070403
intracellular transport	Gene Ontology	GO:0046907	2	11	0.127973	0.356804	j17|PC_05g180201|j17|PC_08g243001	http://amigo.geneontology.org/amigo/term/GO:0046907
UDP-glucosyltransferase activity	Gene Ontology	GO:0035251	3	23	0.1286	0.356804	j17|PC_06g163101|j17|PC_09g104501|j17|PC_04g439401	http://amigo.geneontology.org/amigo/term/GO:0035251
regulation of cell population proliferation	Gene Ontology	GO:0042127	3	23	0.1286	0.356804	j17|PC_06g156001|j17|PC_09g259501|j17|PC_09g110601	http://amigo.geneontology.org/amigo/term/GO:0042127
endoplasmic reticulum unfolded protein response	Gene Ontology	GO:0030968	3	23	0.1286	0.356804	j17|PC_02g055701|j17|PC_05g158901|j17|PC_01g155101	http://amigo.geneontology.org/amigo/term/GO:0030968
one-carbon metabolic process	Gene Ontology	GO:0006730	3	23	0.1286	0.356804	j17|PC_08g045001|j17|PC_07g247301|j17|PC_07g245501	http://amigo.geneontology.org/amigo/term/GO:0006730
defense response to fungus	Gene Ontology	GO:0050832	14	194	0.133054	0.368393	j17|PC_04g072001|j17|PC_09g081101|j17|PC_04g036101|j17|PC_04g220801|j17|PC_06g156601|j17|PC_03g236301|j17|PC_00g055101|j17|PC_03g111301|j17|PC_02g073902|j17|PC_04g036102|j17|PC_07g016601|j17|PC_02g073901|j17|PC_00g020001|j17|PC_01g080001	http://amigo.geneontology.org/amigo/term/GO:0050832
response to cadmium ion	Gene Ontology	GO:0046686	20	296	0.133634	0.369229	j17|PC_07g129101|j17|PC_10g005707|j17|PC_10g005704|j17|PC_10g005705|j17|PC_10g005702|j17|PC_10g005703|j17|PC_10g274701|j17|PC_10g005701|j17|PC_02g112001|j17|PC_07g227201|j17|PC_08g128001|j17|PC_08g283201|j17|PC_06g008101|j17|PC_10g005706|j17|PC_04g456601|j17|PC_05g072401|j17|PC_05g072402|j17|PC_01g080001|j17|PC_04g387001|j17|PC_06g160201	http://amigo.geneontology.org/amigo/term/GO:0046686
identical protein binding	Gene Ontology	GO:0042802	13	178	0.135427	0.373408	j17|PC_09g088801|j17|PC_00g030301|j17|PC_08g299102|j17|PC_07g181201|j17|PC_07g064301|j17|PC_02g259501|j17|PC_09g088802|j17|PC_02g259401|j17|PC_10g092301|j17|PC_07g064101|j17|PC_10g030001|j17|PC_10g030002|j17|PC_03g020301	http://amigo.geneontology.org/amigo/term/GO:0042802
salicylic acid mediated signaling pathway	Gene Ontology	GO:0009863	3	24	0.139767	0.38299	j17|PC_05g086601|j17|PC_08g142101|j17|PC_07g016601	http://amigo.geneontology.org/amigo/term/GO:0009863
phosphate ion transmembrane transporter activity	Gene Ontology	GO:0015114	3	24	0.139767	0.38299	j17|PC_04g057501|j17|PC_04g057701|j17|PC_08g103701	http://amigo.geneontology.org/amigo/term/GO:0015114
peroxisome organization	Gene Ontology	GO:0007031	3	24	0.139767	0.38299	j17|PC_04g285701|j17|PC_03g140001|j17|PC_09g246601	http://amigo.geneontology.org/amigo/term/GO:0007031
extracellular space	Gene Ontology	GO:0005615	8	98	0.140875	0.385233	j17|PC_09g239001|j17|PC_10g267201|j17|PC_10g267202|j17|PC_06g059001|j17|PC_09g239201|j17|PC_07g125201|j17|PC_10g268402|j17|PC_10g268401	http://amigo.geneontology.org/amigo/term/GO:0005615
protein targeting to vacuole	Gene Ontology	GO:0006623	4	38	0.143577	0.389347	j17|PC_00g062401|j17|PC_10g208101|j17|PC_10g208103|j17|PC_10g208102	http://amigo.geneontology.org/amigo/term/GO:0006623
plant-type cell wall modification	Gene Ontology	GO:0009827	2	12	0.144724	0.389347	j17|PC_05g196001|j17|PC_08g245001	http://amigo.geneontology.org/amigo/term/GO:0009827
specification of floral organ identity	Gene Ontology	GO:0010093	2	12	0.144724	0.389347	j17|PC_10g266101|j17|PC_10g266102	http://amigo.geneontology.org/amigo/term/GO:0010093
vernalization response	Gene Ontology	GO:0010048	2	12	0.144724	0.389347	j17|PC_10g266301|j17|PC_10g133501	http://amigo.geneontology.org/amigo/term/GO:0010048
response to aluminum ion	Gene Ontology	GO:0010044	2	12	0.144724	0.389347	j17|PC_10g129101|j17|PC_10g129102	http://amigo.geneontology.org/amigo/term/GO:0010044
glucuronoxylan biosynthetic process	Gene Ontology	GO:0010417	2	12	0.144724	0.389347	j17|PC_04g434501|j17|PC_09g116603	http://amigo.geneontology.org/amigo/term/GO:0010417
maturation of 5.8S rRNA	Gene Ontology	GO:0000460	2	12	0.144724	0.389347	j17|PC_04g411801|j17|PC_09g219101	http://amigo.geneontology.org/amigo/term/GO:0000460
UDP-galactose transmembrane transporter activity	Gene Ontology	GO:0005459	2	12	0.144724	0.389347	j17|PC_04g369601|j17|PC_05g237001	http://amigo.geneontology.org/amigo/term/GO:0005459
cell wall modification	Gene Ontology	GO:0042545	6	68	0.147394	0.395233	j17|PC_06g203301|j17|PC_07g193501|j17|PC_06g014701|j17|PC_05g192101|j17|PC_00g025201|j17|PC_08g133901	http://amigo.geneontology.org/amigo/term/GO:0042545
peptidyl-prolyl cis-trans isomerase activity	Gene Ontology	GO:0003755	5	53	0.147803	0.395233	j17|PC_04g456601|j17|PC_05g198401|j17|PC_06g181301|j17|PC_02g046201|j17|PC_06g165101	http://amigo.geneontology.org/amigo/term/GO:0003755
stamen development	Gene Ontology	GO:0048443	3	25	0.151245	0.40201	j17|PC_02g181401|j17|PC_02g016701|j17|PC_02g016901	http://amigo.geneontology.org/amigo/term/GO:0048443
thylakoid membrane	Gene Ontology	GO:0042651	3	25	0.151245	0.40201	j17|PC_05g029201|j17|PC_10g200901|j17|PC_04g251702	http://amigo.geneontology.org/amigo/term/GO:0042651
protein transmembrane transporter activity	Gene Ontology	GO:0008320	3	25	0.151245	0.40201	j17|PC_10g284901|j17|PC_10g285301|j17|PC_10g285201	http://amigo.geneontology.org/amigo/term/GO:0008320
response to light stimulus	Gene Ontology	GO:0009416	14	199	0.151631	0.402231	j17|PC_00g052501|j17|PC_07g064301|j17|PC_08g146101|j17|PC_10g232401|j17|PC_04g411302|j17|PC_04g410403|j17|PC_07g064101|j17|PC_04g411301|j17|PC_08g299102|j17|PC_08g087101|j17|PC_04g410401|j17|PC_04g410402|j17|PC_04g411303|j17|PC_07g149401	http://amigo.geneontology.org/amigo/term/GO:0009416
oxidoreductase activity	Gene Ontology	GO:0016491	18	270	0.160451	0.418667	j17|PC_01g082001|j17|PC_04g317001|j17|PC_02g274201|j17|PC_08g290001|j17|PC_07g215101|j17|PC_10g159901|j17|PC_08g267201|j17|PC_03g082001|j17|PC_05g191901|j17|PC_05g191902|j17|PC_03g000503|j17|PC_02g158301|j17|PC_10g053601|j17|PC_08g012601|j17|PC_08g115501|j17|PC_05g198401|j17|PC_04g301301|j17|PC_03g000502	http://amigo.geneontology.org/amigo/term/GO:0016491
nucleus organization	Gene Ontology	GO:0006997	2	13	0.161892	0.418667	j17|PC_05g230901|j17|PC_02g219901	http://amigo.geneontology.org/amigo/term/GO:0006997
regulation of cell growth	Gene Ontology	GO:0001558	2	13	0.161892	0.418667	j17|PC_02g073902|j17|PC_02g073901	http://amigo.geneontology.org/amigo/term/GO:0001558
tRNA processing	Gene Ontology	GO:0008033	2	13	0.161892	0.418667	j17|PC_06g098801|j17|PC_05g147601	http://amigo.geneontology.org/amigo/term/GO:0008033
RNA polymerase II general transcription initiation factor activity	Gene Ontology	GO:0016251	2	13	0.161892	0.418667	j17|PC_08g259501|j17|PC_10g258401	http://amigo.geneontology.org/amigo/term/GO:0016251
proteasome regulatory particle, lid subcomplex	Gene Ontology	GO:0008541	2	13	0.161892	0.418667	j17|PC_10g065201|j17|PC_04g226501	http://amigo.geneontology.org/amigo/term/GO:0008541
immune response	Gene Ontology	GO:0006955	2	13	0.161892	0.418667	j17|PC_04g042001|j17|PC_03g111301	http://amigo.geneontology.org/amigo/term/GO:0006955
regulation of systemic acquired resistance	Gene Ontology	GO:0010112	2	13	0.161892	0.418667	j17|PC_09g190201|j17|PC_10g023701	http://amigo.geneontology.org/amigo/term/GO:0010112
SAGA complex	Gene Ontology	GO:0000124	2	13	0.161892	0.418667	j17|PC_04g267301|j17|PC_10g258401	http://amigo.geneontology.org/amigo/term/GO:0000124
rRNA binding	Gene Ontology	GO:0019843	3	26	0.16301	0.419033	j17|PC_08g175301|j17|PC_04g091301|j17|PC_08g234001	http://amigo.geneontology.org/amigo/term/GO:0019843
U4/U6 x U5 tri-snRNP complex	Gene Ontology	GO:0046540	3	26	0.16301	0.419033	j17|PC_03g011801|j17|PC_08g145401|j17|PC_04g189101	http://amigo.geneontology.org/amigo/term/GO:0046540
nucleoside metabolic process	Gene Ontology	GO:0009116	3	26	0.16301	0.419033	j17|PC_09g061301|j17|PC_09g061401|j17|PC_02g006701	http://amigo.geneontology.org/amigo/term/GO:0009116
calmodulin binding	Gene Ontology	GO:0005516	12	169	0.167258	0.429124	j17|PC_07g120301|j17|PC_07g120302|j17|PC_00g050301|j17|PC_03g267701|j17|PC_07g086401|j17|PC_07g007201|j17|PC_00g041301|j17|PC_07g008402|j17|PC_07g008403|j17|PC_00g022801|j17|PC_07g008404|j17|PC_07g008405	http://amigo.geneontology.org/amigo/term/GO:0005516
amino acid transmembrane transporter activity	Gene Ontology	GO:0015171	5	56	0.171391	0.438054	j17|PC_01g008801|j17|PC_02g177002|j17|PC_02g177001|j17|PC_01g157201|j17|PC_03g133301	http://amigo.geneontology.org/amigo/term/GO:0015171
sterol metabolic process	Gene Ontology	GO:0016125	4	41	0.171398	0.438054	j17|PC_07g215101|j17|PC_04g301301|j17|PC_08g267201|j17|PC_01g082001	http://amigo.geneontology.org/amigo/term/GO:0016125
protein targeting to membrane	Gene Ontology	GO:0006612	3	27	0.175036	0.446494	j17|PC_10g208101|j17|PC_10g208103|j17|PC_10g208102	http://amigo.geneontology.org/amigo/term/GO:0006612
preribosome, large subunit precursor	Gene Ontology	GO:0030687	2	14	0.179398	0.451961	j17|PC_04g411801|j17|PC_09g219101	http://amigo.geneontology.org/amigo/term/GO:0030687
chitin binding	Gene Ontology	GO:0008061	2	14	0.179398	0.451961	j17|PC_04g030601|j17|PC_07g181201	http://amigo.geneontology.org/amigo/term/GO:0008061
transport	Gene Ontology	GO:0006810	2	14	0.179398	0.451961	j17|PC_04g439601|j17|PC_04g173101	http://amigo.geneontology.org/amigo/term/GO:0006810
pseudouridine synthesis	Gene Ontology	GO:0001522	2	14	0.179398	0.451961	j17|PC_05g135201|j17|PC_07g162101	http://amigo.geneontology.org/amigo/term/GO:0001522
phospholipid biosynthetic process	Gene Ontology	GO:0008654	2	14	0.179398	0.451961	j17|PC_02g192501|j17|PC_02g192502	http://amigo.geneontology.org/amigo/term/GO:0008654
quercetin 3-O-glucosyltransferase activity	Gene Ontology	GO:0080043	5	57	0.17956	0.451961	j17|PC_06g163101|j17|PC_02g135901|j17|PC_05g041601|j17|PC_04g439401|j17|PC_09g159601	http://amigo.geneontology.org/amigo/term/GO:0080043
cytosolic small ribosomal subunit	Gene Ontology	GO:0022627	8	105	0.180498	0.453163	j17|PC_06g099301|j17|PC_06g189201|j17|PC_00g004301|j17|PC_02g267801|j17|PC_06g034601|j17|PC_10g040601|j17|PC_04g089201|j17|PC_04g480501	http://amigo.geneontology.org/amigo/term/GO:0022627
response to far red light	Gene Ontology	GO:0010218	4	42	0.181061	0.453163	j17|PC_01g210701|j17|PC_10g192901|j17|PC_03g193801|j17|PC_07g226401	http://amigo.geneontology.org/amigo/term/GO:0010218
Rab GTPase binding	Gene Ontology	GO:0017137	4	42	0.181061	0.453163	j17|PC_08g303102|j17|PC_10g218501|j17|PC_05g096801|j17|PC_08g303101	http://amigo.geneontology.org/amigo/term/GO:0017137
regulation of photoperiodism, flowering	Gene Ontology	GO:2000028	3	28	0.1873	0.465273	j17|PC_10g083601|j17|PC_08g212901|j17|PC_04g181101	http://amigo.geneontology.org/amigo/term/GO:2000028
cell cortex	Gene Ontology	GO:0005938	3	28	0.1873	0.465273	j17|PC_04g330201|j17|PC_04g330401|j17|PC_03g117601	http://amigo.geneontology.org/amigo/term/GO:0005938
monovalent inorganic cation transport	Gene Ontology	GO:0015672	3	28	0.1873	0.465273	j17|PC_03g187901|j17|PC_03g189502|j17|PC_03g189501	http://amigo.geneontology.org/amigo/term/GO:0015672
chaperone cofactor-dependent protein refolding	Gene Ontology	GO:0051085	4	43	0.190898	0.472447	j17|PC_08g304301|j17|PC_01g080001|j17|PC_08g304302|j17|PC_06g097901	http://amigo.geneontology.org/amigo/term/GO:0051085
heat acclimation	Gene Ontology	GO:0010286	4	43	0.190898	0.472447	j17|PC_02g231601|j17|PC_01g080001|j17|PC_05g270201|j17|PC_06g043401	http://amigo.geneontology.org/amigo/term/GO:0010286
RNA polymerase II cis-regulatory region sequence-specific DNA binding	Gene Ontology	GO:0000978	8	107	0.192632	0.47585	j17|PC_05g053701|j17|PC_09g014201|j17|PC_03g236301|j17|PC_10g197601|j17|PC_05g270201|j17|PC_02g182801|j17|PC_04g166701|j17|PC_10g265701	http://amigo.geneontology.org/amigo/term/GO:0000978
photosynthetic electron transport chain	Gene Ontology	GO:0009767	2	15	0.19717	0.480806	j17|PC_04g173901|j17|PC_04g174001	http://amigo.geneontology.org/amigo/term/GO:0009767
plant organ morphogenesis	Gene Ontology	GO:1905392	2	15	0.19717	0.480806	j17|PC_00g044101|j17|PC_09g113901	http://amigo.geneontology.org/amigo/term/GO:1905392
G protein-coupled receptor signaling pathway	Gene Ontology	GO:0007186	2	15	0.19717	0.480806	j17|PC_07g149401|j17|PC_02g219701	http://amigo.geneontology.org/amigo/term/GO:0007186
suspensor development	Gene Ontology	GO:0010098	2	15	0.19717	0.480806	j17|PC_05g147601|j17|PC_03g117601	http://amigo.geneontology.org/amigo/term/GO:0010098
ATPase-coupled xenobiotic transmembrane transporter activity	Gene Ontology	GO:0008559	2	15	0.19717	0.480806	j17|PC_02g013101|j17|PC_02g013301	http://amigo.geneontology.org/amigo/term/GO:0008559
chaperone-mediated protein folding	Gene Ontology	GO:0061077	2	15	0.19717	0.480806	j17|PC_04g456601|j17|PC_02g046201	http://amigo.geneontology.org/amigo/term/GO:0061077
microtubule associated complex	Gene Ontology	GO:0005875	2	15	0.19717	0.480806	j17|PC_05g227101|j17|PC_06g131601	http://amigo.geneontology.org/amigo/term/GO:0005875
endosome	Gene Ontology	GO:0005768	17	263	0.198898	0.480982	j17|PC_07g209003|j17|PC_02g163601|j17|PC_04g118802|j17|PC_07g064301|j17|PC_02g182401|j17|PC_07g227201|j17|PC_02g230601|j17|PC_07g042701|j17|PC_10g012001|j17|PC_07g209002|j17|PC_07g209001|j17|PC_03g111201|j17|PC_05g110101|j17|PC_08g299102|j17|PC_07g064101|j17|PC_07g062102|j17|PC_07g062101	http://amigo.geneontology.org/amigo/term/GO:0005768
regulation of pH	Gene Ontology	GO:0006885	3	29	0.199776	0.480982	j17|PC_03g187901|j17|PC_03g189502|j17|PC_03g189501	http://amigo.geneontology.org/amigo/term/GO:0006885
monovalent cation:proton antiporter activity	Gene Ontology	GO:0005451	3	29	0.199776	0.480982	j17|PC_03g187901|j17|PC_03g189502|j17|PC_03g189501	http://amigo.geneontology.org/amigo/term/GO:0005451
production of siRNA involved in RNA interference	Gene Ontology	GO:0030422	3	29	0.199776	0.480982	j17|PC_08g311001|j17|PC_07g181303|j17|PC_08g310901	http://amigo.geneontology.org/amigo/term/GO:0030422
response to insect	Gene Ontology	GO:0009625	3	29	0.199776	0.480982	j17|PC_10g012801|j17|PC_10g012802|j17|PC_10g023701	http://amigo.geneontology.org/amigo/term/GO:0009625
chromosome	Gene Ontology	GO:0005694	3	29	0.199776	0.480982	j17|PC_10g268402|j17|PC_06g059001|j17|PC_10g268401	http://amigo.geneontology.org/amigo/term/GO:0005694
oxidoreductase activity, acting on the CH-OH group of donors, NAD or NADP as acceptor	Gene Ontology	GO:0016616	4	44	0.2009	0.482813	j17|PC_01g013301|j17|PC_03g000503|j17|PC_03g000502|j17|PC_08g115501	http://amigo.geneontology.org/amigo/term/GO:0016616
regulation of transcription, DNA-templated	Gene Ontology	GO:0006355	76	1351	0.202619	0.486065	j17|PC_02g231601|j17|PC_06g158101|j17|PC_05g196101|j17|PC_03g069201|j17|PC_03g172701|j17|PC_03g236301|j17|PC_09g118501|j17|PC_01g174101|j17|PC_03g125301|j17|PC_04g100601|j17|PC_05g247201|j17|PC_06g092601|j17|PC_07g133601|j17|PC_09g114601|j17|PC_05g024901|j17|PC_01g040101|j17|PC_06g110001|j17|PC_03g212501|j17|PC_10g245401|j17|PC_01g092601|j17|PC_02g072801|j17|PC_00g028901|j17|PC_02g055701|j17|PC_0…	http://amigo.geneontology.org/amigo/term/GO:0006355
dephosphorylation	Gene Ontology	GO:0016311	4	45	0.211053	0.504477	j17|PC_02g087601|j17|PC_08g068801|j17|PC_02g076401|j17|PC_08g068802	http://amigo.geneontology.org/amigo/term/GO:0016311
nucleotide binding	Gene Ontology	GO:0000166	2	16	0.215142	0.50876	j17|PC_06g195901|j17|PC_00g052501	http://amigo.geneontology.org/amigo/term/GO:0000166
small GTPase mediated signal transduction	Gene Ontology	GO:0007264	2	16	0.215142	0.50876	j17|PC_08g303102|j17|PC_08g303101	http://amigo.geneontology.org/amigo/term/GO:0007264
calcium transmembrane transporter activity, phosphorylative mechanism	Gene Ontology	GO:0005388	2	16	0.215142	0.50876	j17|PC_09g212901|j17|PC_06g196601	http://amigo.geneontology.org/amigo/term/GO:0005388
lateral root morphogenesis	Gene Ontology	GO:0010102	2	16	0.215142	0.50876	j17|PC_01g146001|j17|PC_05g038502	http://amigo.geneontology.org/amigo/term/GO:0010102
nuclear chromosome, telomeric region	Gene Ontology	GO:0000784	2	16	0.215142	0.50876	j17|PC_09g097501|j17|PC_04g479301	http://amigo.geneontology.org/amigo/term/GO:0000784
protein secretion	Gene Ontology	GO:0009306	2	16	0.215142	0.50876	j17|PC_05g180201|j17|PC_08g243001	http://amigo.geneontology.org/amigo/term/GO:0009306
plant-type vacuole membrane	Gene Ontology	GO:0009705	8	111	0.217864	0.514283	j17|PC_04g122901|j17|PC_04g118801|j17|PC_04g151301|j17|PC_02g192501|j17|PC_02g192502|j17|PC_04g151401|j17|PC_06g134301|j17|PC_05g318001	http://amigo.geneontology.org/amigo/term/GO:0009705
small-subunit processome	Gene Ontology	GO:0032040	4	46	0.221346	0.521577	j17|PC_05g206901|j17|PC_03g011801|j17|PC_10g021701|j17|PC_08g145401	http://amigo.geneontology.org/amigo/term/GO:0032040
protein peptidyl-prolyl isomerization	Gene Ontology	GO:0000413	3	31	0.225274	0.527092	j17|PC_04g456601|j17|PC_06g181301|j17|PC_06g165101	http://amigo.geneontology.org/amigo/term/GO:0000413
sugar mediated signaling pathway	Gene Ontology	GO:0010182	3	31	0.225274	0.527092	j17|PC_09g088801|j17|PC_09g088802|j17|PC_03g020301	http://amigo.geneontology.org/amigo/term/GO:0010182
solute:proton antiporter activity	Gene Ontology	GO:0015299	3	31	0.225274	0.527092	j17|PC_03g187901|j17|PC_03g189502|j17|PC_03g189501	http://amigo.geneontology.org/amigo/term/GO:0015299
regulation of circadian rhythm	Gene Ontology	GO:0042752	3	31	0.225274	0.527092	j17|PC_10g266301|j17|PC_08g212901|j17|PC_04g181101	http://amigo.geneontology.org/amigo/term/GO:0042752
RNA modification	Gene Ontology	GO:0009451	6	79	0.227952	0.532422	j17|PC_07g158001|j17|PC_06g195601|j17|PC_09g003201|j17|PC_07g227001|j17|PC_09g002201|j17|PC_09g004001	http://amigo.geneontology.org/amigo/term/GO:0009451
long-day photoperiodism, flowering	Gene Ontology	GO:0048574	2	17	0.233251	0.542283	j17|PC_00g044101|j17|PC_09g113901	http://amigo.geneontology.org/amigo/term/GO:0048574
cellular response to unfolded protein	Gene Ontology	GO:0034620	2	17	0.233251	0.542283	j17|PC_01g080001|j17|PC_05g270201	http://amigo.geneontology.org/amigo/term/GO:0034620
flower development	Gene Ontology	GO:0009908	7	97	0.237582	0.542283	j17|PC_04g020201|j17|PC_10g266101|j17|PC_10g266102|j17|PC_06g113801|j17|PC_05g103801|j17|PC_01g175601|j17|PC_04g050601	http://amigo.geneontology.org/amigo/term/GO:0009908
integral component of Golgi membrane	Gene Ontology	GO:0030173	3	32	0.238249	0.542283	j17|PC_02g266401|j17|PC_05g265901|j17|PC_04g439601	http://amigo.geneontology.org/amigo/term/GO:0030173
trans-Golgi network	Gene Ontology	GO:0005802	16	255	0.239694	0.542283	j17|PC_07g209003|j17|PC_02g163601|j17|PC_02g182401|j17|PC_04g042001|j17|PC_07g227201|j17|PC_04g118802|j17|PC_00g062401|j17|PC_10g012001|j17|PC_07g209002|j17|PC_07g209001|j17|PC_03g210001|j17|PC_05g110101|j17|PC_07g059601|j17|PC_07g042701|j17|PC_07g062102|j17|PC_07g062101	http://amigo.geneontology.org/amigo/term/GO:0005802
quercetin 7-O-glucosyltransferase activity	Gene Ontology	GO:0080044	4	48	0.242307	0.542283	j17|PC_06g163101|j17|PC_02g135901|j17|PC_04g439401|j17|PC_09g159601	http://amigo.geneontology.org/amigo/term/GO:0080044
lysosome	Gene Ontology	GO:0005764	3	33	0.251347	0.542283	j17|PC_10g268402|j17|PC_06g059001|j17|PC_10g268401	http://amigo.geneontology.org/amigo/term/GO:0005764
polar nucleus fusion	Gene Ontology	GO:0010197	3	33	0.251347	0.542283	j17|PC_07g122001|j17|PC_04g336501|j17|PC_09g118602	http://amigo.geneontology.org/amigo/term/GO:0010197
potassium ion transmembrane transport	Gene Ontology	GO:0071805	3	33	0.251347	0.542283	j17|PC_02g230601|j17|PC_10g019501|j17|PC_05g050601	http://amigo.geneontology.org/amigo/term/GO:0071805
DNA-directed DNA polymerase activity	Gene Ontology	GO:0003887	2	18	0.251444	0.542283	j17|PC_02g123803|j17|PC_02g123802	http://amigo.geneontology.org/amigo/term/GO:0003887
DNA replication origin binding	Gene Ontology	GO:0003688	2	18	0.251444	0.542283	j17|PC_10g038101|j17|PC_04g109201	http://amigo.geneontology.org/amigo/term/GO:0003688
pectinesterase activity	Gene Ontology	GO:0030599	6	82	0.252034	0.542283	j17|PC_06g203301|j17|PC_07g193501|j17|PC_06g014701|j17|PC_05g192101|j17|PC_00g025201|j17|PC_08g133901	http://amigo.geneontology.org/amigo/term/GO:0030599
Golgi medial cisterna	Gene Ontology	GO:0005797	4	49	0.252951	0.542283	j17|PC_07g042701|j17|PC_04g439601|j17|PC_05g110101|j17|PC_04g118802	http://amigo.geneontology.org/amigo/term/GO:0005797
negative regulation of response to water deprivation	Gene Ontology	GO:0080148	1	5	0.257064	0.542283	j17|PC_06g128301	http://amigo.geneontology.org/amigo/term/GO:0080148
osmosensory signaling pathway	Gene Ontology	GO:0007231	1	5	0.257064	0.542283	j17|PC_00g020001	http://amigo.geneontology.org/amigo/term/GO:0007231
regulation of cytokinesis	Gene Ontology	GO:0032465	1	5	0.257064	0.542283	j17|PC_03g236301	http://amigo.geneontology.org/amigo/term/GO:0032465
ethylene binding	Gene Ontology	GO:0051740	1	5	0.257064	0.542283	j17|PC_09g178201	http://amigo.geneontology.org/amigo/term/GO:0051740
endoplasmic reticulum tubular network organization	Gene Ontology	GO:0071786	1	5	0.257064	0.542283	j17|PC_08g012801	http://amigo.geneontology.org/amigo/term/GO:0071786
mRNA pseudouridine synthesis	Gene Ontology	GO:1990481	1	5	0.257064	0.542283	j17|PC_02g062101	http://amigo.geneontology.org/amigo/term/GO:1990481
modulation by virus of host process	Gene Ontology	GO:0019048	1	5	0.257064	0.542283	j17|PC_07g190301	http://amigo.geneontology.org/amigo/term/GO:0019048
regulation of innate immune response	Gene Ontology	GO:0045088	1	5	0.257064	0.542283	j17|PC_05g051801	http://amigo.geneontology.org/amigo/term/GO:0045088
mannose metabolic process	Gene Ontology	GO:0006013	1	5	0.257064	0.542283	j17|PC_07g186601	http://amigo.geneontology.org/amigo/term/GO:0006013
exon-exon junction complex	Gene Ontology	GO:0035145	1	5	0.257064	0.542283	j17|PC_04g193901	http://amigo.geneontology.org/amigo/term/GO:0035145
strigolactone biosynthetic process	Gene Ontology	GO:1901601	1	5	0.257064	0.542283	j17|PC_04g289401	http://amigo.geneontology.org/amigo/term/GO:1901601
positive regulation of defense response to virus by host	Gene Ontology	GO:0002230	1	5	0.257064	0.542283	j17|PC_00g052501	http://amigo.geneontology.org/amigo/term/GO:0002230
stomatal complex formation	Gene Ontology	GO:0010376	1	5	0.257064	0.542283	j17|PC_04g072001	http://amigo.geneontology.org/amigo/term/GO:0010376
plastid fission	Gene Ontology	GO:0043572	1	5	0.257064	0.542283	j17|PC_01g136201	http://amigo.geneontology.org/amigo/term/GO:0043572
acetylglucosaminyltransferase activity	Gene Ontology	GO:0008375	1	5	0.257064	0.542283	j17|PC_08g080701	http://amigo.geneontology.org/amigo/term/GO:0008375
AU-rich element binding	Gene Ontology	GO:0017091	1	5	0.257064	0.542283	j17|PC_02g158301	http://amigo.geneontology.org/amigo/term/GO:0017091
adenylylsulfatase activity	Gene Ontology	GO:0047627	1	5	0.257064	0.542283	j17|PC_08g051801	http://amigo.geneontology.org/amigo/term/GO:0047627
barbed-end actin filament capping	Gene Ontology	GO:0051016	1	5	0.257064	0.542283	j17|PC_01g057602	http://amigo.geneontology.org/amigo/term/GO:0051016
cytoplasmic microtubule	Gene Ontology	GO:0005881	1	5	0.257064	0.542283	j17|PC_07g086401	http://amigo.geneontology.org/amigo/term/GO:0005881
aspartate family amino acid biosynthetic process	Gene Ontology	GO:0009067	1	5	0.257064	0.542283	j17|PC_00g024201	http://amigo.geneontology.org/amigo/term/GO:0009067
zinc ion homeostasis	Gene Ontology	GO:0055069	1	5	0.257064	0.542283	j17|PC_06g134301	http://amigo.geneontology.org/amigo/term/GO:0055069
guard mother cell cytokinesis	Gene Ontology	GO:0010235	1	5	0.257064	0.542283	j17|PC_10g126501	http://amigo.geneontology.org/amigo/term/GO:0010235
RNA polymerase binding	Gene Ontology	GO:0070063	1	5	0.257064	0.542283	j17|PC_01g002901	http://amigo.geneontology.org/amigo/term/GO:0070063
ethylene receptor activity	Gene Ontology	GO:0038199	1	5	0.257064	0.542283	j17|PC_09g178201	http://amigo.geneontology.org/amigo/term/GO:0038199
endoplasmic reticulum tubular network	Gene Ontology	GO:0071782	1	5	0.257064	0.542283	j17|PC_08g012801	http://amigo.geneontology.org/amigo/term/GO:0071782
T/G mismatch-specific endonuclease activity	Gene Ontology	GO:0043765	1	5	0.257064	0.542283	j17|PC_09g192101	http://amigo.geneontology.org/amigo/term/GO:0043765
anthocyanin accumulation in tissues in response to UV light	Gene Ontology	GO:0043481	1	5	0.257064	0.542283	j17|PC_08g245001	http://amigo.geneontology.org/amigo/term/GO:0043481
guanylate cyclase activity	Gene Ontology	GO:0004383	1	5	0.257064	0.542283	j17|PC_10g282001	http://amigo.geneontology.org/amigo/term/GO:0004383
nucleoside diphosphate metabolic process	Gene Ontology	GO:0009132	1	5	0.257064	0.542283	j17|PC_04g068901	http://amigo.geneontology.org/amigo/term/GO:0009132
RNA interference	Gene Ontology	GO:0016246	1	5	0.257064	0.542283	j17|PC_02g179101	http://amigo.geneontology.org/amigo/term/GO:0016246
telomere capping	Gene Ontology	GO:0016233	1	5	0.257064	0.542283	j17|PC_04g479301	http://amigo.geneontology.org/amigo/term/GO:0016233
response to calcium ion	Gene Ontology	GO:0051592	1	5	0.257064	0.542283	j17|PC_07g086401	http://amigo.geneontology.org/amigo/term/GO:0051592
histone H3-K9 demethylation	Gene Ontology	GO:0033169	1	5	0.257064	0.542283	j17|PC_04g050601	http://amigo.geneontology.org/amigo/term/GO:0033169
transcription factor TFIIE complex	Gene Ontology	GO:0005673	1	5	0.257064	0.542283	j17|PC_05g285801	http://amigo.geneontology.org/amigo/term/GO:0005673
abscission	Gene Ontology	GO:0009838	1	5	0.257064	0.542283	j17|PC_06g110001	http://amigo.geneontology.org/amigo/term/GO:0009838
TORC2 complex	Gene Ontology	GO:0031932	1	5	0.257064	0.542283	j17|PC_01g057901	http://amigo.geneontology.org/amigo/term/GO:0031932
positive regulation of cellular response to heat	Gene Ontology	GO:1900036	1	5	0.257064	0.542283	j17|PC_02g231601	http://amigo.geneontology.org/amigo/term/GO:1900036
promoter-specific chromatin binding	Gene Ontology	GO:1990841	1	5	0.257064	0.542283	j17|PC_02g231601	http://amigo.geneontology.org/amigo/term/GO:1990841
polyamine transmembrane transporter activity	Gene Ontology	GO:0015203	1	5	0.257064	0.542283	j17|PC_00g024801	http://amigo.geneontology.org/amigo/term/GO:0015203
uridine kinase activity	Gene Ontology	GO:0004849	1	5	0.257064	0.542283	j17|PC_02g006701	http://amigo.geneontology.org/amigo/term/GO:0004849
actin filament capping	Gene Ontology	GO:0051693	1	5	0.257064	0.542283	j17|PC_01g057602	http://amigo.geneontology.org/amigo/term/GO:0051693
regulation of ARF protein signal transduction	Gene Ontology	GO:0032012	1	5	0.257064	0.542283	j17|PC_04g042001	http://amigo.geneontology.org/amigo/term/GO:0032012
tRNA-specific adenosine deaminase activity	Gene Ontology	GO:0008251	1	5	0.257064	0.542283	j17|PC_10g188501	http://amigo.geneontology.org/amigo/term/GO:0008251
cuticle hydrocarbon biosynthetic process	Gene Ontology	GO:0006723	1	5	0.257064	0.542283	j17|PC_08g245001	http://amigo.geneontology.org/amigo/term/GO:0006723
CTP salvage	Gene Ontology	GO:0044211	1	5	0.257064	0.542283	j17|PC_02g006701	http://amigo.geneontology.org/amigo/term/GO:0044211
mucilage metabolic process involved in seed coat development	Gene Ontology	GO:0048359	1	5	0.257064	0.542283	j17|PC_05g291902	http://amigo.geneontology.org/amigo/term/GO:0048359
pyridoxal phosphate biosynthetic process	Gene Ontology	GO:0042823	1	5	0.257064	0.542283	j17|PC_08g113001	http://amigo.geneontology.org/amigo/term/GO:0042823
assembly of large subunit precursor of preribosome	Gene Ontology	GO:1902626	1	5	0.257064	0.542283	j17|PC_06g232301	http://amigo.geneontology.org/amigo/term/GO:1902626
pollen tube growth	Gene Ontology	GO:0009860	8	117	0.257823	0.542967	j17|PC_04g336101|j17|PC_10g258401|j17|PC_02g072501|j17|PC_05g265901|j17|PC_02g233801|j17|PC_04g025101|j17|PC_02g266401|j17|PC_04g015201	http://amigo.geneontology.org/amigo/term/GO:0009860
integral component of membrane	Gene Ontology	GO:0016021	10	152	0.258205	0.542967	j17|PC_04g173101|j17|PC_06g008601|j17|PC_07g199501|j17|PC_10g129101|j17|PC_07g199401|j17|PC_10g129102|j17|PC_05g225701|j17|PC_08g081501|j17|PC_05g318001|j17|PC_00g062801	http://amigo.geneontology.org/amigo/term/GO:0016021
response to salicylic acid	Gene Ontology	GO:0009751	7	100	0.259637	0.544608	j17|PC_04g031701|j17|PC_10g282001|j17|PC_00g052501|j17|PC_03g236301|j17|PC_01g155101|j17|PC_05g086601|j17|PC_10g281801	http://amigo.geneontology.org/amigo/term/GO:0009751
flavin adenine dinucleotide binding	Gene Ontology	GO:0050660	6	83	0.260215	0.544608	j17|PC_04g092501|j17|PC_05g278401|j17|PC_03g074101|j17|PC_04g092601|j17|PC_06g069702|j17|PC_06g069701	http://amigo.geneontology.org/amigo/term/GO:0050660
antiporter activity	Gene Ontology	GO:0015297	6	83	0.260215	0.544608	j17|PC_04g369601|j17|PC_03g116301|j17|PC_05g219701|j17|PC_05g078501|j17|PC_07g006801|j17|PC_05g237001	http://amigo.geneontology.org/amigo/term/GO:0015297
regulation of gene expression	Gene Ontology	GO:0010468	9	135	0.26164	0.545871	j17|PC_04g220801|j17|PC_02g015101|j17|PC_03g200101|j17|PC_09g118501|j17|PC_00g025101|j17|PC_04g050601|j17|PC_08g321801|j17|PC_03g234601|j17|PC_05g130201	http://amigo.geneontology.org/amigo/term/GO:0010468
response to osmotic stress	Gene Ontology	GO:0006970	9	135	0.26164	0.545871	j17|PC_04g456601|j17|PC_01g062801|j17|PC_06g156601|j17|PC_01g062804|j17|PC_03g177702|j17|PC_03g177703|j17|PC_02g072501|j17|PC_09g081101|j17|PC_07g257701	http://amigo.geneontology.org/amigo/term/GO:0006970
response to brassinosteroid	Gene Ontology	GO:0009741	3	34	0.264546	0.551068	j17|PC_10g232401|j17|PC_07g157201|j17|PC_01g065001	http://amigo.geneontology.org/amigo/term/GO:0009741
defense response to oomycetes	Gene Ontology	GO:0002229	5	67	0.267909	0.556507	j17|PC_04g031701|j17|PC_06g088701|j17|PC_08g120601|j17|PC_04g081801|j17|PC_10g023701	http://amigo.geneontology.org/amigo/term/GO:0002229
defense response to Gram-negative bacterium	Gene Ontology	GO:0050829	2	19	0.269669	0.556507	j17|PC_00g025201|j17|PC_06g014701	http://amigo.geneontology.org/amigo/term/GO:0050829
preprophase band	Gene Ontology	GO:0009574	2	19	0.269669	0.556507	j17|PC_01g146001|j17|PC_05g038502	http://amigo.geneontology.org/amigo/term/GO:0009574
late endosome to vacuole transport	Gene Ontology	GO:0045324	2	19	0.269669	0.556507	j17|PC_00g062401|j17|PC_05g318001	http://amigo.geneontology.org/amigo/term/GO:0045324
terpenoid biosynthetic process	Gene Ontology	GO:0016114	2	19	0.269669	0.556507	j17|PC_02g259401|j17|PC_02g259501	http://amigo.geneontology.org/amigo/term/GO:0016114
negative regulation of translation	Gene Ontology	GO:0017148	2	19	0.269669	0.556507	j17|PC_02g133103|j17|PC_04g215501	http://amigo.geneontology.org/amigo/term/GO:0017148
manganese ion binding	Gene Ontology	GO:0030145	4	51	0.27451	0.55701	j17|PC_09g097501|j17|PC_08g324101|j17|PC_08g323701|j17|PC_07g079801	http://amigo.geneontology.org/amigo/term/GO:0030145
cold acclimation	Gene Ontology	GO:0009631	4	51	0.27451	0.55701	j17|PC_05g119401|j17|PC_09g259501|j17|PC_10g248401|j17|PC_05g154001	http://amigo.geneontology.org/amigo/term/GO:0009631
lateral root development	Gene Ontology	GO:0048527	4	52	0.285403	0.55701	j17|PC_02g219701|j17|PC_02g182801|j17|PC_06g128301|j17|PC_10g265701	http://amigo.geneontology.org/amigo/term/GO:0048527
potassium ion transport	Gene Ontology	GO:0006813	2	20	0.287882	0.55701	j17|PC_10g019501|j17|PC_05g050601	http://amigo.geneontology.org/amigo/term/GO:0006813
gametophyte development	Gene Ontology	GO:0048229	2	20	0.287882	0.55701	j17|PC_04g103801|j17|PC_04g475501	http://amigo.geneontology.org/amigo/term/GO:0048229
red, far-red light phototransduction	Gene Ontology	GO:0009585	2	20	0.287882	0.55701	j17|PC_07g255401|j17|PC_07g255301	http://amigo.geneontology.org/amigo/term/GO:0009585
methyl-CpG binding	Gene Ontology	GO:0008327	2	20	0.287882	0.55701	j17|PC_04g064901|j17|PC_04g064902	http://amigo.geneontology.org/amigo/term/GO:0008327
root epidermal cell differentiation	Gene Ontology	GO:0010053	2	20	0.287882	0.55701	j17|PC_00g020101|j17|PC_00g034201	http://amigo.geneontology.org/amigo/term/GO:0010053
photosystem II assembly	Gene Ontology	GO:0010207	2	20	0.287882	0.55701	j17|PC_05g198401|j17|PC_08g146101	http://amigo.geneontology.org/amigo/term/GO:0010207
anther development	Gene Ontology	GO:0048653	3	36	0.291165	0.55701	j17|PC_02g078802|j17|PC_04g100601|j17|PC_05g196101	http://amigo.geneontology.org/amigo/term/GO:0048653
response to salt stress	Gene Ontology	GO:0009651	20	340	0.29218	0.55701	j17|PC_02g072501|j17|PC_08g276601|j17|PC_04g027701|j17|PC_04g032501|j17|PC_07g079101|j17|PC_01g210701|j17|PC_03g193801|j17|PC_09g183201|j17|PC_08g212901|j17|PC_03g208501|j17|PC_03g208502|j17|PC_05g119401|j17|PC_07g226401|j17|PC_00g036501|j17|PC_04g267301|j17|PC_10g192901|j17|PC_06g088701|j17|PC_04g254101|j17|PC_06g128301|j17|PC_10g104701	http://amigo.geneontology.org/amigo/term/GO:0009651
glucan catabolic process	Gene Ontology	GO:0009251	1	6	0.292965	0.55701	j17|PC_10g203201	http://amigo.geneontology.org/amigo/term/GO:0009251
dolichol biosynthetic process	Gene Ontology	GO:0019408	1	6	0.292965	0.55701	j17|PC_05g158901	http://amigo.geneontology.org/amigo/term/GO:0019408
-	Gene Ontology	GO:0001174	1	6	0.292965	0.55701	j17|PC_01g002901	http://amigo.geneontology.org/amigo/term/GO:0001174
DNA damage checkpoint	Gene Ontology	GO:0000077	1	6	0.292965	0.55701	j17|PC_04g161301	http://amigo.geneontology.org/amigo/term/GO:0000077
nuclear pore central transport channel	Gene Ontology	GO:0044613	1	6	0.292965	0.55701	j17|PC_00g043701	http://amigo.geneontology.org/amigo/term/GO:0044613
transcription initiation from RNA polymerase III promoter	Gene Ontology	GO:0006384	1	6	0.292965	0.55701	j17|PC_06g195901	http://amigo.geneontology.org/amigo/term/GO:0006384
ubiquitin-like modifier activating enzyme activity	Gene Ontology	GO:0008641	1	6	0.292965	0.55701	j17|PC_01g238401	http://amigo.geneontology.org/amigo/term/GO:0008641
photosynthesis, light reaction	Gene Ontology	GO:0019684	1	6	0.292965	0.55701	j17|PC_05g036701	http://amigo.geneontology.org/amigo/term/GO:0019684
beta-fructofuranosidase activity	Gene Ontology	GO:0004564	1	6	0.292965	0.55701	j17|PC_03g234802	http://amigo.geneontology.org/amigo/term/GO:0004564
photosystem II stabilization	Gene Ontology	GO:0042549	1	6	0.292965	0.55701	j17|PC_05g077001	http://amigo.geneontology.org/amigo/term/GO:0042549
nuclear polyadenylation-dependent tRNA catabolic process	Gene Ontology	GO:0071038	1	6	0.292965	0.55701	j17|PC_10g257201	http://amigo.geneontology.org/amigo/term/GO:0071038
leucine catabolic process	Gene Ontology	GO:0006552	1	6	0.292965	0.55701	j17|PC_03g074101	http://amigo.geneontology.org/amigo/term/GO:0006552
exonucleolytic trimming to generate mature 3'-end of 5.8S rRNA from tricistronic rRNA transcript (SSU-rRNA, 5.8S rRNA, LSU-rRNA)	Gene Ontology	GO:0000467	1	6	0.292965	0.55701	j17|PC_10g257201	http://amigo.geneontology.org/amigo/term/GO:0000467
citrate metabolic process	Gene Ontology	GO:0006101	1	6	0.292965	0.55701	j17|PC_07g129101	http://amigo.geneontology.org/amigo/term/GO:0006101
embryonic axis specification	Gene Ontology	GO:0000578	1	6	0.292965	0.55701	j17|PC_00g062401	http://amigo.geneontology.org/amigo/term/GO:0000578
urea transmembrane transporter activity	Gene Ontology	GO:0015204	1	6	0.292965	0.55701	j17|PC_03g153001	http://amigo.geneontology.org/amigo/term/GO:0015204
UDP-D-xylose biosynthetic process	Gene Ontology	GO:0033320	1	6	0.292965	0.55701	j17|PC_10g012001	http://amigo.geneontology.org/amigo/term/GO:0033320
protein phosphatase type 1 complex	Gene Ontology	GO:0000164	1	6	0.292965	0.55701	j17|PC_02g087601	http://amigo.geneontology.org/amigo/term/GO:0000164
cellular response to sulfur starvation	Gene Ontology	GO:0010438	1	6	0.292965	0.55701	j17|PC_06g088701	http://amigo.geneontology.org/amigo/term/GO:0010438
floral organ senescence	Gene Ontology	GO:0080187	1	6	0.292965	0.55701	j17|PC_06g110001	http://amigo.geneontology.org/amigo/term/GO:0080187
dehydrodolichyl diphosphate synthase activity	Gene Ontology	GO:0045547	1	6	0.292965	0.55701	j17|PC_05g158901	http://amigo.geneontology.org/amigo/term/GO:0045547
phospholipase activator activity	Gene Ontology	GO:0016004	1	6	0.292965	0.55701	j17|PC_04g168501	http://amigo.geneontology.org/amigo/term/GO:0016004
regulation of seedling development	Gene Ontology	GO:1900140	1	6	0.292965	0.55701	j17|PC_03g242901	http://amigo.geneontology.org/amigo/term/GO:1900140
GARP complex	Gene Ontology	GO:0000938	1	6	0.292965	0.55701	j17|PC_03g210001	http://amigo.geneontology.org/amigo/term/GO:0000938
DNA catabolic process	Gene Ontology	GO:0006308	1	6	0.292965	0.55701	j17|PC_09g192101	http://amigo.geneontology.org/amigo/term/GO:0006308
UMP salvage	Gene Ontology	GO:0044206	1	6	0.292965	0.55701	j17|PC_02g006701	http://amigo.geneontology.org/amigo/term/GO:0044206
xylosyltransferase activity	Gene Ontology	GO:0042285	1	6	0.292965	0.55701	j17|PC_09g116603	http://amigo.geneontology.org/amigo/term/GO:0042285
determination of bilateral symmetry	Gene Ontology	GO:0009855	1	6	0.292965	0.55701	j17|PC_09g267701	http://amigo.geneontology.org/amigo/term/GO:0009855
radial pattern formation	Gene Ontology	GO:0009956	1	6	0.292965	0.55701	j17|PC_09g267701	http://amigo.geneontology.org/amigo/term/GO:0009956
inositol metabolic process	Gene Ontology	GO:0006020	1	6	0.292965	0.55701	j17|PC_02g203801	http://amigo.geneontology.org/amigo/term/GO:0006020
regulation of starch metabolic process	Gene Ontology	GO:2000904	1	6	0.292965	0.55701	j17|PC_09g012301	http://amigo.geneontology.org/amigo/term/GO:2000904
ribosomal small subunit binding	Gene Ontology	GO:0043024	1	6	0.292965	0.55701	j17|PC_05g132101	http://amigo.geneontology.org/amigo/term/GO:0043024
uracil phosphoribosyltransferase activity	Gene Ontology	GO:0004845	1	6	0.292965	0.55701	j17|PC_02g006701	http://amigo.geneontology.org/amigo/term/GO:0004845
DNA methylation on cytosine	Gene Ontology	GO:0032776	1	6	0.292965	0.55701	j17|PC_04g050601	http://amigo.geneontology.org/amigo/term/GO:0032776
-	Gene Ontology	GO:0000979	1	6	0.292965	0.55701	j17|PC_01g002901	http://amigo.geneontology.org/amigo/term/GO:0000979
positive regulation of DNA repair	Gene Ontology	GO:0045739	1	6	0.292965	0.55701	j17|PC_05g011601	http://amigo.geneontology.org/amigo/term/GO:0045739
-	Gene Ontology	GO:0001139	1	6	0.292965	0.55701	j17|PC_01g002901	http://amigo.geneontology.org/amigo/term/GO:0001139
NADH dehydrogenase complex (plastoquinone) assembly	Gene Ontology	GO:0010258	1	6	0.292965	0.55701	j17|PC_04g192201	http://amigo.geneontology.org/amigo/term/GO:0010258
positive regulation of defense response to insect	Gene Ontology	GO:1900367	1	6	0.292965	0.55701	j17|PC_02g203801	http://amigo.geneontology.org/amigo/term/GO:1900367
carbohydrate homeostasis	Gene Ontology	GO:0033500	1	6	0.292965	0.55701	j17|PC_00g020001	http://amigo.geneontology.org/amigo/term/GO:0033500
DNA-binding transcription factor activity, RNA polymerase II-specific	Gene Ontology	GO:0000981	11	176	0.294904	0.559896	j17|PC_02g181401|j17|PC_03g236301|j17|PC_09g014201|j17|PC_08g245001|j17|PC_10g266101|j17|PC_10g266102|j17|PC_02g266001|j17|PC_06g110001|j17|PC_10g266301|j17|PC_04g166701|j17|PC_07g175301	http://amigo.geneontology.org/amigo/term/GO:0000981
phloem or xylem histogenesis	Gene Ontology	GO:0010087	4	53	0.296356	0.560252	j17|PC_00g028901|j17|PC_00g052801|j17|PC_02g073902|j17|PC_02g073901	http://amigo.geneontology.org/amigo/term/GO:0010087
RNA splicing	Gene Ontology	GO:0008380	4	53	0.296356	0.560252	j17|PC_02g179101|j17|PC_04g177901|j17|PC_01g155101|j17|PC_08g212901	http://amigo.geneontology.org/amigo/term/GO:0008380
lateral root formation	Gene Ontology	GO:0010311	4	53	0.296356	0.560252	j17|PC_02g080301|j17|PC_04g102801|j17|PC_07g221101|j17|PC_02g288101	http://amigo.geneontology.org/amigo/term/GO:0010311
pectin catabolic process	Gene Ontology	GO:0045490	6	88	0.302052	0.566091	j17|PC_06g203301|j17|PC_07g193501|j17|PC_06g014701|j17|PC_05g192101|j17|PC_00g025201|j17|PC_08g133901	http://amigo.geneontology.org/amigo/term/GO:0045490
nucleosome assembly	Gene Ontology	GO:0006334	3	37	0.304548	0.566091	j17|PC_02g231601|j17|PC_02g295601|j17|PC_09g118501	http://amigo.geneontology.org/amigo/term/GO:0006334
positive gravitropism	Gene Ontology	GO:0009958	3	37	0.304548	0.566091	j17|PC_09g012301|j17|PC_00g062401|j17|PC_07g079101	http://amigo.geneontology.org/amigo/term/GO:0009958
negative regulation of transcription by RNA polymerase II	Gene Ontology	GO:0000122	3	37	0.304548	0.566091	j17|PC_05g086601|j17|PC_02g182801|j17|PC_10g265701	http://amigo.geneontology.org/amigo/term/GO:0000122
DNA recombination	Gene Ontology	GO:0006310	2	21	0.306041	0.566091	j17|PC_02g295601|j17|PC_08g317401	http://amigo.geneontology.org/amigo/term/GO:0006310
response to endoplasmic reticulum stress	Gene Ontology	GO:0034976	2	21	0.306041	0.566091	j17|PC_05g280202|j17|PC_05g280203	http://amigo.geneontology.org/amigo/term/GO:0034976
3-oxo-lignoceronyl-CoA synthase activity	Gene Ontology	GO:0102338	2	21	0.306041	0.566091	j17|PC_08g086201|j17|PC_10g015201	http://amigo.geneontology.org/amigo/term/GO:0102338
seed coat development	Gene Ontology	GO:0010214	2	21	0.306041	0.566091	j17|PC_05g291902|j17|PC_07g059601	http://amigo.geneontology.org/amigo/term/GO:0010214
very-long-chain 3-ketoacyl-CoA synthase activity	Gene Ontology	GO:0102756	2	21	0.306041	0.566091	j17|PC_08g086201|j17|PC_10g015201	http://amigo.geneontology.org/amigo/term/GO:0102756
3-oxo-arachidoyl-CoA synthase activity	Gene Ontology	GO:0102336	2	21	0.306041	0.566091	j17|PC_08g086201|j17|PC_10g015201	http://amigo.geneontology.org/amigo/term/GO:0102336
3-oxo-cerotoyl-CoA synthase activity	Gene Ontology	GO:0102337	2	21	0.306041	0.566091	j17|PC_08g086201|j17|PC_10g015201	http://amigo.geneontology.org/amigo/term/GO:0102337
cation transport	Gene Ontology	GO:0006812	3	38	0.317954	0.566091	j17|PC_03g187901|j17|PC_03g189502|j17|PC_03g189501	http://amigo.geneontology.org/amigo/term/GO:0006812
secondary metabolic process	Gene Ontology	GO:0019748	2	22	0.324108	0.566091	j17|PC_04g032301|j17|PC_10g117101	http://amigo.geneontology.org/amigo/term/GO:0019748
transcription initiation from RNA polymerase II promoter	Gene Ontology	GO:0006367	2	22	0.324108	0.566091	j17|PC_05g285801|j17|PC_10g258401	http://amigo.geneontology.org/amigo/term/GO:0006367
protein disulfide isomerase activity	Gene Ontology	GO:0003756	2	22	0.324108	0.566091	j17|PC_05g280202|j17|PC_05g280203	http://amigo.geneontology.org/amigo/term/GO:0003756
tRNA modification	Gene Ontology	GO:0006400	2	22	0.324108	0.566091	j17|PC_10g188501|j17|PC_06g098801	http://amigo.geneontology.org/amigo/term/GO:0006400
chromatin DNA binding	Gene Ontology	GO:0031490	2	22	0.324108	0.566091	j17|PC_02g231601|j17|PC_04g050601	http://amigo.geneontology.org/amigo/term/GO:0031490
positive regulation of defense response to bacterium	Gene Ontology	GO:1900426	2	22	0.324108	0.566091	j17|PC_04g329901|j17|PC_03g203001	http://amigo.geneontology.org/amigo/term/GO:1900426
cortical microtubule	Gene Ontology	GO:0055028	2	22	0.324108	0.566091	j17|PC_01g146001|j17|PC_05g038502	http://amigo.geneontology.org/amigo/term/GO:0055028
vacuole organization	Gene Ontology	GO:0007033	2	22	0.324108	0.566091	j17|PC_00g062401|j17|PC_05g318001	http://amigo.geneontology.org/amigo/term/GO:0007033
N-acetyltransferase activity	Gene Ontology	GO:0008080	2	22	0.324108	0.566091	j17|PC_09g094201|j17|PC_03g101401	http://amigo.geneontology.org/amigo/term/GO:0008080
endoribonuclease activity	Gene Ontology	GO:0004521	2	22	0.324108	0.566091	j17|PC_09g192101|j17|PC_01g155101	http://amigo.geneontology.org/amigo/term/GO:0004521
potassium ion transmembrane transporter activity	Gene Ontology	GO:0015079	2	22	0.324108	0.566091	j17|PC_10g019501|j17|PC_05g050601	http://amigo.geneontology.org/amigo/term/GO:0015079
transporter activity	Gene Ontology	GO:0005215	2	22	0.324108	0.566091	j17|PC_04g173101|j17|PC_05g107001	http://amigo.geneontology.org/amigo/term/GO:0005215
rhamnogalacturonan II biosynthetic process	Gene Ontology	GO:0010306	1	7	0.327132	0.566091	j17|PC_02g233801	http://amigo.geneontology.org/amigo/term/GO:0010306
trans-Golgi network transport vesicle	Gene Ontology	GO:0030140	1	7	0.327132	0.566091	j17|PC_05g318001	http://amigo.geneontology.org/amigo/term/GO:0030140
polysome	Gene Ontology	GO:0005844	1	7	0.327132	0.566091	j17|PC_04g391501	http://amigo.geneontology.org/amigo/term/GO:0005844
HAUS complex	Gene Ontology	GO:0070652	1	7	0.327132	0.566091	j17|PC_09g052501	http://amigo.geneontology.org/amigo/term/GO:0070652
mechanosensitive ion channel activity	Gene Ontology	GO:0008381	1	7	0.327132	0.566091	j17|PC_01g011601	http://amigo.geneontology.org/amigo/term/GO:0008381
chloroplast stromal thylakoid	Gene Ontology	GO:0009533	1	7	0.327132	0.566091	j17|PC_04g387001	http://amigo.geneontology.org/amigo/term/GO:0009533
phosphatidylcholine biosynthetic process	Gene Ontology	GO:0006656	1	7	0.327132	0.566091	j17|PC_07g213901	http://amigo.geneontology.org/amigo/term/GO:0006656
ARF guanyl-nucleotide exchange factor activity	Gene Ontology	GO:0005086	1	7	0.327132	0.566091	j17|PC_04g042001	http://amigo.geneontology.org/amigo/term/GO:0005086
TORC1 complex	Gene Ontology	GO:0031931	1	7	0.327132	0.566091	j17|PC_01g057901	http://amigo.geneontology.org/amigo/term/GO:0031931
branched-chain amino acid catabolic process	Gene Ontology	GO:0009083	1	7	0.327132	0.566091	j17|PC_03g074101	http://amigo.geneontology.org/amigo/term/GO:0009083
phospholipase C activity	Gene Ontology	GO:0004629	1	7	0.327132	0.566091	j17|PC_02g152301	http://amigo.geneontology.org/amigo/term/GO:0004629
phosphatidylinositol phospholipase C activity	Gene Ontology	GO:0004435	1	7	0.327132	0.566091	j17|PC_02g152301	http://amigo.geneontology.org/amigo/term/GO:0004435
L-serine biosynthetic process	Gene Ontology	GO:0006564	1	7	0.327132	0.566091	j17|PC_07g172501	http://amigo.geneontology.org/amigo/term/GO:0006564
xylan O-acetyltransferase activity	Gene Ontology	GO:1990538	1	7	0.327132	0.566091	j17|PC_06g018701	http://amigo.geneontology.org/amigo/term/GO:1990538
polyamine transport	Gene Ontology	GO:0015846	1	7	0.327132	0.566091	j17|PC_00g024801	http://amigo.geneontology.org/amigo/term/GO:0015846
nucleosomal DNA binding	Gene Ontology	GO:0031492	1	7	0.327132	0.566091	j17|PC_09g118501	http://amigo.geneontology.org/amigo/term/GO:0031492
polyadenylation-dependent snoRNA 3'-end processing	Gene Ontology	GO:0071051	1	7	0.327132	0.566091	j17|PC_10g257201	http://amigo.geneontology.org/amigo/term/GO:0071051
heterotrimeric G-protein complex	Gene Ontology	GO:0005834	1	7	0.327132	0.566091	j17|PC_02g219701	http://amigo.geneontology.org/amigo/term/GO:0005834
phosphatidylinositol transfer activity	Gene Ontology	GO:0008526	1	7	0.327132	0.566091	j17|PC_07g213901	http://amigo.geneontology.org/amigo/term/GO:0008526
protein desumoylation	Gene Ontology	GO:0016926	1	7	0.327132	0.566091	j17|PC_09g183201	http://amigo.geneontology.org/amigo/term/GO:0016926
G protein-coupled receptor activity	Gene Ontology	GO:0004930	1	7	0.327132	0.566091	j17|PC_07g149401	http://amigo.geneontology.org/amigo/term/GO:0004930
RNA phosphodiester bond hydrolysis, endonucleolytic	Gene Ontology	GO:0090502	1	7	0.327132	0.566091	j17|PC_09g192101	http://amigo.geneontology.org/amigo/term/GO:0090502
pyruvate metabolic process	Gene Ontology	GO:0006090	1	7	0.327132	0.566091	j17|PC_06g210601	http://amigo.geneontology.org/amigo/term/GO:0006090
circumnutation	Gene Ontology	GO:0010031	1	7	0.327132	0.566091	j17|PC_09g012301	http://amigo.geneontology.org/amigo/term/GO:0010031
CAAX-box protein processing	Gene Ontology	GO:0071586	1	7	0.327132	0.566091	j17|PC_00g025601	http://amigo.geneontology.org/amigo/term/GO:0071586
protein localization involved in auxin polar transport	Gene Ontology	GO:1901703	1	7	0.327132	0.566091	j17|PC_04g012501	http://amigo.geneontology.org/amigo/term/GO:1901703
peptidyl-threonine phosphorylation	Gene Ontology	GO:0018107	1	7	0.327132	0.566091	j17|PC_03g003601	http://amigo.geneontology.org/amigo/term/GO:0018107
fructose metabolic process	Gene Ontology	GO:0006000	1	7	0.327132	0.566091	j17|PC_08g045201	http://amigo.geneontology.org/amigo/term/GO:0006000
brassinosteroid metabolic process	Gene Ontology	GO:0016131	1	7	0.327132	0.566091	j17|PC_10g232401	http://amigo.geneontology.org/amigo/term/GO:0016131
anion transport	Gene Ontology	GO:0006820	1	7	0.327132	0.566091	j17|PC_01g011601	http://amigo.geneontology.org/amigo/term/GO:0006820
phospholipid transport	Gene Ontology	GO:0015914	1	7	0.327132	0.566091	j17|PC_07g213901	http://amigo.geneontology.org/amigo/term/GO:0015914
S-adenosyl-L-methionine transmembrane transporter activity	Gene Ontology	GO:0000095	1	7	0.327132	0.566091	j17|PC_09g275501	http://amigo.geneontology.org/amigo/term/GO:0000095
Golgi vesicle transport	Gene Ontology	GO:0048193	1	7	0.327132	0.566091	j17|PC_03g210001	http://amigo.geneontology.org/amigo/term/GO:0048193
chromosome condensation	Gene Ontology	GO:0030261	1	7	0.327132	0.566091	j17|PC_09g118501	http://amigo.geneontology.org/amigo/term/GO:0030261
eukaryotic translation initiation factor 2B complex	Gene Ontology	GO:0005851	1	7	0.327132	0.566091	j17|PC_01g193901	http://amigo.geneontology.org/amigo/term/GO:0005851
Cul4A-RING E3 ubiquitin ligase complex	Gene Ontology	GO:0031464	1	7	0.327132	0.566091	j17|PC_05g011601	http://amigo.geneontology.org/amigo/term/GO:0031464
stomatal lineage progression	Gene Ontology	GO:0010440	1	7	0.327132	0.566091	j17|PC_03g165401	http://amigo.geneontology.org/amigo/term/GO:0010440
prefoldin complex	Gene Ontology	GO:0016272	1	7	0.327132	0.566091	j17|PC_02g266001	http://amigo.geneontology.org/amigo/term/GO:0016272
negative regulation of mitotic nuclear division	Gene Ontology	GO:0045839	1	7	0.327132	0.566091	j17|PC_04g475801	http://amigo.geneontology.org/amigo/term/GO:0045839
negative regulation of cell cycle	Gene Ontology	GO:0045786	1	7	0.327132	0.566091	j17|PC_04g475801	http://amigo.geneontology.org/amigo/term/GO:0045786
plant-type secondary cell wall biogenesis	Gene Ontology	GO:0009834	4	56	0.329478	0.56941	j17|PC_10g087201|j17|PC_04g434501|j17|PC_09g116603|j17|PC_06g018701	http://amigo.geneontology.org/amigo/term/GO:0009834
catalytic activity	Gene Ontology	GO:0003824	5	74	0.334442	0.577238	j17|PC_08g051801|j17|PC_06g195901|j17|PC_09g061301|j17|PC_09g061401|j17|PC_08g200501	http://amigo.geneontology.org/amigo/term/GO:0003824
nuclear envelope	Gene Ontology	GO:0005635	4	57	0.340572	0.585052	j17|PC_02g016701|j17|PC_05g230901|j17|PC_02g016901|j17|PC_02g219901	http://amigo.geneontology.org/amigo/term/GO:0005635
transmembrane transport	Gene Ontology	GO:0055085	22	389	0.341227	0.585052	j17|PC_05g135801|j17|PC_04g057701|j17|PC_09g022601|j17|PC_03g186501|j17|PC_06g134301|j17|PC_00g062801|j17|PC_05g219701|j17|PC_04g447701|j17|PC_00g027001|j17|PC_02g017701|j17|PC_03g116301|j17|PC_02g013101|j17|PC_00g026901|j17|PC_08g033901|j17|PC_10g129101|j17|PC_10g129102|j17|PC_09g074801|j17|PC_08g103701|j17|PC_02g013301|j17|PC_05g107001|j17|PC_04g057501|j17|PC_01g123801	http://amigo.geneontology.org/amigo/term/GO:0055085
negative regulation of seed germination	Gene Ontology	GO:0010187	2	23	0.342051	0.585052	j17|PC_01g080001|j17|PC_01g045501	http://amigo.geneontology.org/amigo/term/GO:0010187
small ribosomal subunit	Gene Ontology	GO:0015935	2	23	0.342051	0.585052	j17|PC_10g040601|j17|PC_04g480501	http://amigo.geneontology.org/amigo/term/GO:0015935
activation of GTPase activity	Gene Ontology	GO:0090630	2	23	0.342051	0.585052	j17|PC_10g218501|j17|PC_05g096801	http://amigo.geneontology.org/amigo/term/GO:0090630
photosystem II oxygen evolving complex	Gene Ontology	GO:0009654	2	23	0.342051	0.585052	j17|PC_02g056501|j17|PC_05g036701	http://amigo.geneontology.org/amigo/term/GO:0009654
transcription coactivator activity	Gene Ontology	GO:0003713	3	40	0.344772	0.585751	j17|PC_10g258401|j17|PC_09g259501|j17|PC_10g130601	http://amigo.geneontology.org/amigo/term/GO:0003713
defense response to virus	Gene Ontology	GO:0051607	3	40	0.344772	0.585751	j17|PC_07g190301|j17|PC_00g052501|j17|PC_06g145701	http://amigo.geneontology.org/amigo/term/GO:0051607
endocytosis	Gene Ontology	GO:0006897	3	40	0.344772	0.585751	j17|PC_02g157701|j17|PC_00g062401|j17|PC_03g210001	http://amigo.geneontology.org/amigo/term/GO:0006897
hydrolase activity	Gene Ontology	GO:0016787	6	93	0.34499	0.585751	j17|PC_01g134501|j17|PC_05g301701|j17|PC_10g188501|j17|PC_07g233101|j17|PC_02g051901|j17|PC_06g030501	http://amigo.geneontology.org/amigo/term/GO:0016787
beta-glucosidase activity	Gene Ontology	GO:0008422	4	58	0.351676	0.585751	j17|PC_04g032301|j17|PC_10g117101|j17|PC_08g276601|j17|PC_10g203201	http://amigo.geneontology.org/amigo/term/GO:0008422
embryo sac development	Gene Ontology	GO:0009553	5	76	0.353766	0.585751	j17|PC_02g168501|j17|PC_09g039901|j17|PC_10g092301|j17|PC_08g300101|j17|PC_02g152301	http://amigo.geneontology.org/amigo/term/GO:0009553
seed germination	Gene Ontology	GO:0009845	5	76	0.353766	0.585751	j17|PC_04g456601|j17|PC_04g177901|j17|PC_07g149401|j17|PC_02g266001|j17|PC_02g219701	http://amigo.geneontology.org/amigo/term/GO:0009845
vitamin E biosynthetic process	Gene Ontology	GO:0010189	1	8	0.359648	0.585751	j17|PC_10g139001	http://amigo.geneontology.org/amigo/term/GO:0010189
male gamete generation	Gene Ontology	GO:0048232	1	8	0.359648	0.585751	j17|PC_08g317401	http://amigo.geneontology.org/amigo/term/GO:0048232
positive regulation of translation	Gene Ontology	GO:0045727	1	8	0.359648	0.585751	j17|PC_08g142101	http://amigo.geneontology.org/amigo/term/GO:0045727
epidermal cell differentiation	Gene Ontology	GO:0009913	1	8	0.359648	0.585751	j17|PC_02g266001	http://amigo.geneontology.org/amigo/term/GO:0009913
maintenance of floral organ identity	Gene Ontology	GO:0048497	1	8	0.359648	0.585751	j17|PC_02g266001	http://amigo.geneontology.org/amigo/term/GO:0048497
sodium ion import across plasma membrane	Gene Ontology	GO:0098719	1	8	0.359648	0.585751	j17|PC_02g230601	http://amigo.geneontology.org/amigo/term/GO:0098719
exosome (RNase complex)	Gene Ontology	GO:0000178	1	8	0.359648	0.585751	j17|PC_10g257201	http://amigo.geneontology.org/amigo/term/GO:0000178
quercetin 4'-O-glucosyltransferase activity	Gene Ontology	GO:0080046	1	8	0.359648	0.585751	j17|PC_05g041601	http://amigo.geneontology.org/amigo/term/GO:0080046
starch binding	Gene Ontology	GO:2001070	1	8	0.359648	0.585751	j17|PC_08g045201	http://amigo.geneontology.org/amigo/term/GO:2001070
meiotic DNA double-strand break formation	Gene Ontology	GO:0042138	1	8	0.359648	0.585751	j17|PC_09g097501	http://amigo.geneontology.org/amigo/term/GO:0042138
positive regulation of defense response to oomycetes	Gene Ontology	GO:1902290	1	8	0.359648	0.585751	j17|PC_08g120601	http://amigo.geneontology.org/amigo/term/GO:1902290
monosaccharide transmembrane transporter activity	Gene Ontology	GO:0015145	1	8	0.359648	0.585751	j17|PC_04g102801	http://amigo.geneontology.org/amigo/term/GO:0015145
response to ionizing radiation	Gene Ontology	GO:0010212	1	8	0.359648	0.585751	j17|PC_09g039901	http://amigo.geneontology.org/amigo/term/GO:0010212
positive regulation of cell death	Gene Ontology	GO:0010942	1	8	0.359648	0.585751	j17|PC_10g018601	http://amigo.geneontology.org/amigo/term/GO:0010942
microtubule minus-end binding	Gene Ontology	GO:0051011	1	8	0.359648	0.585751	j17|PC_09g052501	http://amigo.geneontology.org/amigo/term/GO:0051011
UDP-glucuronate decarboxylase activity	Gene Ontology	GO:0048040	1	8	0.359648	0.585751	j17|PC_10g012001	http://amigo.geneontology.org/amigo/term/GO:0048040
nuclear polyadenylation-dependent rRNA catabolic process	Gene Ontology	GO:0071035	1	8	0.359648	0.585751	j17|PC_10g257201	http://amigo.geneontology.org/amigo/term/GO:0071035
transcription preinitiation complex	Gene Ontology	GO:0097550	1	8	0.359648	0.585751	j17|PC_01g002901	http://amigo.geneontology.org/amigo/term/GO:0097550
phosphotransferase activity, alcohol group as acceptor	Gene Ontology	GO:0016773	1	8	0.359648	0.585751	j17|PC_07g204501	http://amigo.geneontology.org/amigo/term/GO:0016773
stomatal complex patterning	Gene Ontology	GO:0010375	1	8	0.359648	0.585751	j17|PC_04g072001	http://amigo.geneontology.org/amigo/term/GO:0010375
ribonuclease activity	Gene Ontology	GO:0004540	1	8	0.359648	0.585751	j17|PC_01g155101	http://amigo.geneontology.org/amigo/term/GO:0004540
endosomal transport	Gene Ontology	GO:0016197	1	8	0.359648	0.585751	j17|PC_02g157701	http://amigo.geneontology.org/amigo/term/GO:0016197
inositol phosphate biosynthetic process	Gene Ontology	GO:0032958	1	8	0.359648	0.585751	j17|PC_02g203801	http://amigo.geneontology.org/amigo/term/GO:0032958
Cdc73/Paf1 complex	Gene Ontology	GO:0016593	1	8	0.359648	0.585751	j17|PC_10g133501	http://amigo.geneontology.org/amigo/term/GO:0016593
UDP-N-acetylglucosamine biosynthetic process	Gene Ontology	GO:0006048	1	8	0.359648	0.585751	j17|PC_09g094201	http://amigo.geneontology.org/amigo/term/GO:0006048
phosphatidylinositol-4,5-bisphosphate binding	Gene Ontology	GO:0005546	1	8	0.359648	0.585751	j17|PC_07g086401	http://amigo.geneontology.org/amigo/term/GO:0005546
phosphatidylinositol-3-phosphate binding	Gene Ontology	GO:0032266	1	8	0.359648	0.585751	j17|PC_04g456601	http://amigo.geneontology.org/amigo/term/GO:0032266
protein prenylation	Gene Ontology	GO:0018342	1	8	0.359648	0.585751	j17|PC_02g219701	http://amigo.geneontology.org/amigo/term/GO:0018342
endocytic recycling	Gene Ontology	GO:0032456	1	8	0.359648	0.585751	j17|PC_03g210001	http://amigo.geneontology.org/amigo/term/GO:0032456
dipeptidyl-peptidase activity	Gene Ontology	GO:0008239	1	8	0.359648	0.585751	j17|PC_10g030601	http://amigo.geneontology.org/amigo/term/GO:0008239
DNA binding	Gene Ontology	GO:0003677	25	451	0.362622	0.589871	j17|PC_07g228701|j17|PC_05g034901|j17|PC_10g266101|j17|PC_10g266102|j17|PC_09g190701|j17|PC_00g054601|j17|PC_07g133601|j17|PC_03g098801|j17|PC_04g336501|j17|PC_09g147201|j17|PC_02g157101|j17|PC_04g017101|j17|PC_03g051901|j17|PC_03g051902|j17|PC_08g280101|j17|PC_02g266001|j17|PC_00g010101|j17|PC_01g052101|j17|PC_01g052001|j17|PC_09g118602|j17|PC_02g181401|j17|PC_00g051001|j17|PC_00g061901|j17|PC_1…	http://amigo.geneontology.org/amigo/term/GO:0003677
phosphatase activity	Gene Ontology	GO:0016791	3	42	0.371491	0.602087	j17|PC_02g087601|j17|PC_08g068801|j17|PC_08g068802	http://amigo.geneontology.org/amigo/term/GO:0016791
scopolin beta-glucosidase activity	Gene Ontology	GO:0102483	3	42	0.371491	0.602087	j17|PC_04g032301|j17|PC_10g117101|j17|PC_08g276601	http://amigo.geneontology.org/amigo/term/GO:0102483
response to nematode	Gene Ontology	GO:0009624	5	78	0.373135	0.603016	j17|PC_06g014701|j17|PC_06g134301|j17|PC_04g012501|j17|PC_08g189401|j17|PC_02g242701	http://amigo.geneontology.org/amigo/term/GO:0009624
phragmoplast	Gene Ontology	GO:0009524	4	60	0.373879	0.603016	j17|PC_01g146001|j17|PC_06g069702|j17|PC_06g069701|j17|PC_05g038502	http://amigo.geneontology.org/amigo/term/GO:0009524
anchored component of membrane	Gene Ontology	GO:0031225	12	208	0.375265	0.604518	j17|PC_04g074701|j17|PC_00g062501|j17|PC_01g149001|j17|PC_04g074301|j17|PC_08g025301|j17|PC_01g149101|j17|PC_04g306901|j17|PC_09g176201|j17|PC_04g072001|j17|PC_08g124701|j17|PC_04g344001|j17|PC_03g190001	http://amigo.geneontology.org/amigo/term/GO:0031225
response to other organism	Gene Ontology	GO:0051707	2	25	0.377444	0.605825	j17|PC_08g276601|j17|PC_00g052501	http://amigo.geneontology.org/amigo/term/GO:0051707
RNA polymerase II CTD heptapeptide repeat kinase activity	Gene Ontology	GO:0008353	2	25	0.377444	0.605825	j17|PC_03g200101|j17|PC_05g130201	http://amigo.geneontology.org/amigo/term/GO:0008353
brassinosteroid homeostasis	Gene Ontology	GO:0010268	2	25	0.377444	0.605825	j17|PC_10g232401|j17|PC_04g301301	http://amigo.geneontology.org/amigo/term/GO:0010268
pectinesterase inhibitor activity	Gene Ontology	GO:0046910	5	79	0.382821	0.613594	j17|PC_05g192101|j17|PC_00g025201|j17|PC_06g014701|j17|PC_06g203301|j17|PC_07g193501	http://amigo.geneontology.org/amigo/term/GO:0046910
cellular response to ethylene stimulus	Gene Ontology	GO:0071369	1	9	0.390595	0.613594	j17|PC_06g156001	http://amigo.geneontology.org/amigo/term/GO:0071369
tetrahydrofolate biosynthetic process	Gene Ontology	GO:0046654	1	9	0.390595	0.613594	j17|PC_03g004001	http://amigo.geneontology.org/amigo/term/GO:0046654
regulation of cytokinin-activated signaling pathway	Gene Ontology	GO:0080036	1	9	0.390595	0.613594	j17|PC_00g021301	http://amigo.geneontology.org/amigo/term/GO:0080036
tRNA dimethylallyltransferase activity	Gene Ontology	GO:0052381	1	9	0.390595	0.613594	j17|PC_06g098801	http://amigo.geneontology.org/amigo/term/GO:0052381
retromer complex	Gene Ontology	GO:0030904	1	9	0.390595	0.613594	j17|PC_03g111201	http://amigo.geneontology.org/amigo/term/GO:0030904
photoperiodism	Gene Ontology	GO:0009648	1	9	0.390595	0.613594	j17|PC_02g250501	http://amigo.geneontology.org/amigo/term/GO:0009648
karyogamy	Gene Ontology	GO:0000741	1	9	0.390595	0.613594	j17|PC_09g118602	http://amigo.geneontology.org/amigo/term/GO:0000741
hydrogen peroxide biosynthetic process	Gene Ontology	GO:0050665	1	9	0.390595	0.613594	j17|PC_08g120601	http://amigo.geneontology.org/amigo/term/GO:0050665
alpha-mannosidase activity	Gene Ontology	GO:0004559	1	9	0.390595	0.613594	j17|PC_07g186601	http://amigo.geneontology.org/amigo/term/GO:0004559
maintenance of floral meristem identity	Gene Ontology	GO:0010076	1	9	0.390595	0.613594	j17|PC_02g181401	http://amigo.geneontology.org/amigo/term/GO:0010076
reproduction	Gene Ontology	GO:0000003	1	9	0.390595	0.613594	j17|PC_07g016601	http://amigo.geneontology.org/amigo/term/GO:0000003
ribosomal subunit export from nucleus	Gene Ontology	GO:0000054	1	9	0.390595	0.613594	j17|PC_05g132101	http://amigo.geneontology.org/amigo/term/GO:0000054
transaminase activity	Gene Ontology	GO:0008483	1	9	0.390595	0.613594	j17|PC_09g186501	http://amigo.geneontology.org/amigo/term/GO:0008483
jasmonic acid biosynthetic process	Gene Ontology	GO:0009695	2	26	0.394844	0.619537	j17|PC_01g154701|j17|PC_00g063001	http://amigo.geneontology.org/amigo/term/GO:0009695
fatty acid biosynthetic process	Gene Ontology	GO:0006633	4	62	0.396016	0.620644	j17|PC_08g302201|j17|PC_10g248401|j17|PC_08g086201|j17|PC_10g015201	http://amigo.geneontology.org/amigo/term/GO:0006633
hydrolase activity, acting on ester bonds	Gene Ontology	GO:0016788	6	99	0.39714	0.620818	j17|PC_06g186101|j17|PC_05g008501|j17|PC_08g001401|j17|PC_08g001402|j17|PC_08g001101|j17|PC_06g101701	http://amigo.geneontology.org/amigo/term/GO:0016788
plant ovule development	Gene Ontology	GO:0048481	3	44	0.397996	0.620818	j17|PC_10g266101|j17|PC_10g266102|j17|PC_06g145701	http://amigo.geneontology.org/amigo/term/GO:0048481
SNAP receptor activity	Gene Ontology	GO:0005484	3	44	0.397996	0.620818	j17|PC_02g266401|j17|PC_05g265901|j17|PC_05g318001	http://amigo.geneontology.org/amigo/term/GO:0005484
aspartic-type endopeptidase activity	Gene Ontology	GO:0004190	3	44	0.397996	0.620818	j17|PC_08g273502|j17|PC_03g023103|j17|PC_03g023104	http://amigo.geneontology.org/amigo/term/GO:0004190
cysteine-type endopeptidase activity	Gene Ontology	GO:0004197	4	63	0.40704	0.633438	j17|PC_03g171601|j17|PC_10g268402|j17|PC_06g059001|j17|PC_10g268401	http://amigo.geneontology.org/amigo/term/GO:0004197
transcription factor binding	Gene Ontology	GO:0008134	8	138	0.409489	0.635087	j17|PC_02g181401|j17|PC_10g266101|j17|PC_10g266102|j17|PC_01g002901|j17|PC_10g130601|j17|PC_10g266301|j17|PC_06g110001|j17|PC_07g175301	http://amigo.geneontology.org/amigo/term/GO:0008134
anchored component of plasma membrane	Gene Ontology	GO:0046658	9	157	0.410303	0.635087	j17|PC_07g086401|j17|PC_04g074701|j17|PC_10g018601|j17|PC_04g074301|j17|PC_08g025301|j17|PC_04g306901|j17|PC_06g173501|j17|PC_05g042801|j17|PC_04g344001	http://amigo.geneontology.org/amigo/term/GO:0046658
FAD binding	Gene Ontology	GO:0071949	3	45	0.411136	0.635087	j17|PC_08g045001|j17|PC_07g247301|j17|PC_07g245501	http://amigo.geneontology.org/amigo/term/GO:0071949
proteolysis involved in cellular protein catabolic process	Gene Ontology	GO:0051603	3	45	0.411136	0.635087	j17|PC_10g268402|j17|PC_06g059001|j17|PC_10g268401	http://amigo.geneontology.org/amigo/term/GO:0051603
cellulase activity	Gene Ontology	GO:0008810	2	27	0.412017	0.635087	j17|PC_05g096901|j17|PC_04g025201	http://amigo.geneontology.org/amigo/term/GO:0008810
xylan biosynthetic process	Gene Ontology	GO:0045492	2	27	0.412017	0.635087	j17|PC_10g087201|j17|PC_04g434501	http://amigo.geneontology.org/amigo/term/GO:0045492
response to cold	Gene Ontology	GO:0009409	17	310	0.413441	0.635087	j17|PC_10g164601|j17|PC_04g205901|j17|PC_08g071101|j17|PC_01g062801|j17|PC_05g046001|j17|PC_01g062804|j17|PC_02g016501|j17|PC_03g177702|j17|PC_03g177703|j17|PC_09g003801|j17|PC_02g072501|j17|PC_07g086401|j17|PC_05g119401|j17|PC_10g087301|j17|PC_01g080001|j17|PC_04g181101|j17|PC_02g250401	http://amigo.geneontology.org/amigo/term/GO:0009409
adenylate kinase activity	Gene Ontology	GO:0004017	1	10	0.420046	0.635087	j17|PC_04g068901	http://amigo.geneontology.org/amigo/term/GO:0004017
oxidoreductase activity, acting on the CH-CH group of donors	Gene Ontology	GO:0016627	1	10	0.420046	0.635087	j17|PC_10g218702	http://amigo.geneontology.org/amigo/term/GO:0016627
cellular response to light stimulus	Gene Ontology	GO:0071482	1	10	0.420046	0.635087	j17|PC_08g084601	http://amigo.geneontology.org/amigo/term/GO:0071482
sinapyl alcohol dehydrogenase activity	Gene Ontology	GO:0052747	1	10	0.420046	0.635087	j17|PC_01g013301	http://amigo.geneontology.org/amigo/term/GO:0052747
cellular protein modification process	Gene Ontology	GO:0006464	1	10	0.420046	0.635087	j17|PC_01g017501	http://amigo.geneontology.org/amigo/term/GO:0006464
regulation of glucosinolate biosynthetic process	Gene Ontology	GO:0010439	1	10	0.420046	0.635087	j17|PC_04g220801	http://amigo.geneontology.org/amigo/term/GO:0010439
acetyltransferase activity	Gene Ontology	GO:0016407	1	10	0.420046	0.635087	j17|PC_10g087201	http://amigo.geneontology.org/amigo/term/GO:0016407
COPII vesicle coat	Gene Ontology	GO:0030127	1	10	0.420046	0.635087	j17|PC_05g282101	http://amigo.geneontology.org/amigo/term/GO:0030127
protein neddylation	Gene Ontology	GO:0045116	1	10	0.420046	0.635087	j17|PC_01g238401	http://amigo.geneontology.org/amigo/term/GO:0045116
response to low light intensity stimulus	Gene Ontology	GO:0009645	1	10	0.420046	0.635087	j17|PC_05g158901	http://amigo.geneontology.org/amigo/term/GO:0009645
guanyl-nucleotide exchange factor activity	Gene Ontology	GO:0005085	1	10	0.420046	0.635087	j17|PC_01g193901	http://amigo.geneontology.org/amigo/term/GO:0005085
microtubule cytoskeleton	Gene Ontology	GO:0015630	1	10	0.420046	0.635087	j17|PC_03g204701	http://amigo.geneontology.org/amigo/term/GO:0015630
response to carbon dioxide	Gene Ontology	GO:0010037	1	10	0.420046	0.635087	j17|PC_07g257701	http://amigo.geneontology.org/amigo/term/GO:0010037
U4 snRNA 3'-end processing	Gene Ontology	GO:0034475	1	10	0.420046	0.635087	j17|PC_10g257201	http://amigo.geneontology.org/amigo/term/GO:0034475
NLS-bearing protein import into nucleus	Gene Ontology	GO:0006607	1	10	0.420046	0.635087	j17|PC_00g043701	http://amigo.geneontology.org/amigo/term/GO:0006607
floral organ morphogenesis	Gene Ontology	GO:0048444	1	10	0.420046	0.635087	j17|PC_09g012301	http://amigo.geneontology.org/amigo/term/GO:0048444
negative regulation of chromatin silencing	Gene Ontology	GO:0031936	1	10	0.420046	0.635087	j17|PC_09g118501	http://amigo.geneontology.org/amigo/term/GO:0031936
meristem initiation	Gene Ontology	GO:0010014	1	10	0.420046	0.635087	j17|PC_09g267701	http://amigo.geneontology.org/amigo/term/GO:0010014
integral component of plasma membrane	Gene Ontology	GO:0005887	6	102	0.423191	0.639115	j17|PC_00g020101|j17|PC_10g092301|j17|PC_04g427703|j17|PC_04g427702|j17|PC_04g427701|j17|PC_05g003001	http://amigo.geneontology.org/amigo/term/GO:0005887
nutrient reservoir activity	Gene Ontology	GO:0045735	3	46	0.424185	0.639475	j17|PC_08g324101|j17|PC_08g323701|j17|PC_07g079801	http://amigo.geneontology.org/amigo/term/GO:0045735
transmembrane transporter activity	Gene Ontology	GO:0022857	16	293	0.424392	0.639475	j17|PC_05g135801|j17|PC_05g107001|j17|PC_04g369601|j17|PC_05g132101|j17|PC_01g042001|j17|PC_03g116301|j17|PC_05g219701|j17|PC_05g078501|j17|PC_04g447701|j17|PC_08g033901|j17|PC_10g129101|j17|PC_07g006801|j17|PC_10g129102|j17|PC_06g134301|j17|PC_01g048201|j17|PC_05g237001	http://amigo.geneontology.org/amigo/term/GO:0022857
DNA replication	Gene Ontology	GO:0006260	2	28	0.428944	0.644144	j17|PC_10g038101|j17|PC_04g109201	http://amigo.geneontology.org/amigo/term/GO:0006260
cellular response to abscisic acid stimulus	Gene Ontology	GO:0071215	2	28	0.428944	0.644144	j17|PC_07g008401|j17|PC_04g072001	http://amigo.geneontology.org/amigo/term/GO:0071215
retrograde transport, endosome to Golgi	Gene Ontology	GO:0042147	2	28	0.428944	0.644144	j17|PC_03g111201|j17|PC_03g210001	http://amigo.geneontology.org/amigo/term/GO:0042147
histone binding	Gene Ontology	GO:0042393	4	66	0.439838	0.651523	j17|PC_02g231601|j17|PC_05g208102|j17|PC_05g208101|j17|PC_02g295601	http://amigo.geneontology.org/amigo/term/GO:0042393
nucleoplasm	Gene Ontology	GO:0005654	5	85	0.440602	0.651523	j17|PC_08g019801|j17|PC_10g268402|j17|PC_10g021701|j17|PC_06g059001|j17|PC_10g268401	http://amigo.geneontology.org/amigo/term/GO:0005654
leaf vascular tissue pattern formation	Gene Ontology	GO:0010305	2	29	0.44561	0.651523	j17|PC_10g250401|j17|PC_03g210001	http://amigo.geneontology.org/amigo/term/GO:0010305
membrane fusion	Gene Ontology	GO:0061025	2	29	0.44561	0.651523	j17|PC_05g318001|j17|PC_03g204701	http://amigo.geneontology.org/amigo/term/GO:0061025
ribosome binding	Gene Ontology	GO:0043022	2	29	0.44561	0.651523	j17|PC_02g277401|j17|PC_02g046201	http://amigo.geneontology.org/amigo/term/GO:0043022
protein import into nucleus	Gene Ontology	GO:0006606	2	29	0.44561	0.651523	j17|PC_02g016701|j17|PC_02g016901	http://amigo.geneontology.org/amigo/term/GO:0006606
cell death	Gene Ontology	GO:0008219	2	29	0.44561	0.651523	j17|PC_06g043401|j17|PC_03g242901	http://amigo.geneontology.org/amigo/term/GO:0008219
proteolysis	Gene Ontology	GO:0006508	8	143	0.446373	0.651523	j17|PC_02g222901|j17|PC_09g183201|j17|PC_10g030601|j17|PC_08g326701|j17|PC_03g023103|j17|PC_03g023104|j17|PC_03g192901|j17|PC_08g297601	http://amigo.geneontology.org/amigo/term/GO:0006508
DNA-3-methyladenine glycosylase activity	Gene Ontology	GO:0008725	1	11	0.448075	0.651523	j17|PC_00g044801	http://amigo.geneontology.org/amigo/term/GO:0008725
sucrose alpha-glucosidase activity	Gene Ontology	GO:0004575	1	11	0.448075	0.651523	j17|PC_03g234802	http://amigo.geneontology.org/amigo/term/GO:0004575
camalexin biosynthetic process	Gene Ontology	GO:0010120	1	11	0.448075	0.651523	j17|PC_10g023701	http://amigo.geneontology.org/amigo/term/GO:0010120
protein modification by small protein conjugation	Gene Ontology	GO:0032446	1	11	0.448075	0.651523	j17|PC_01g238401	http://amigo.geneontology.org/amigo/term/GO:0032446
cinnamyl-alcohol dehydrogenase activity	Gene Ontology	GO:0045551	1	11	0.448075	0.651523	j17|PC_01g013301	http://amigo.geneontology.org/amigo/term/GO:0045551
cytoplasmic exosome (RNase complex)	Gene Ontology	GO:0000177	1	11	0.448075	0.651523	j17|PC_10g257201	http://amigo.geneontology.org/amigo/term/GO:0000177
nitrate import	Gene Ontology	GO:1902025	1	11	0.448075	0.651523	j17|PC_07g257701	http://amigo.geneontology.org/amigo/term/GO:1902025
positive regulation of cell division	Gene Ontology	GO:0051781	1	11	0.448075	0.651523	j17|PC_02g080301	http://amigo.geneontology.org/amigo/term/GO:0051781
purine nucleotide metabolic process	Gene Ontology	GO:0006163	1	11	0.448075	0.651523	j17|PC_04g068901	http://amigo.geneontology.org/amigo/term/GO:0006163
porphyrin-containing compound biosynthetic process	Gene Ontology	GO:0006779	1	11	0.448075	0.651523	j17|PC_02g274201	http://amigo.geneontology.org/amigo/term/GO:0006779
indoleacetic acid biosynthetic process	Gene Ontology	GO:0009684	1	11	0.448075	0.651523	j17|PC_10g023701	http://amigo.geneontology.org/amigo/term/GO:0009684
acyl carrier activity	Gene Ontology	GO:0000036	1	11	0.448075	0.651523	j17|PC_08g302201	http://amigo.geneontology.org/amigo/term/GO:0000036
proton-transporting V-type ATPase, V0 domain	Gene Ontology	GO:0033179	1	11	0.448075	0.651523	j17|PC_02g017701	http://amigo.geneontology.org/amigo/term/GO:0033179
hyperosmotic response	Gene Ontology	GO:0006972	1	11	0.448075	0.651523	j17|PC_04g205901	http://amigo.geneontology.org/amigo/term/GO:0006972
nonphotochemical quenching	Gene Ontology	GO:0010196	1	11	0.448075	0.651523	j17|PC_04g251702	http://amigo.geneontology.org/amigo/term/GO:0010196
extracellular exosome	Gene Ontology	GO:0070062	1	11	0.448075	0.651523	j17|PC_03g111301	http://amigo.geneontology.org/amigo/term/GO:0070062
nuclear-transcribed mRNA catabolic process, exonucleolytic, 3'-5'	Gene Ontology	GO:0034427	1	11	0.448075	0.651523	j17|PC_10g257201	http://amigo.geneontology.org/amigo/term/GO:0034427
small ribosomal subunit rRNA binding	Gene Ontology	GO:0070181	1	11	0.448075	0.651523	j17|PC_04g091301	http://amigo.geneontology.org/amigo/term/GO:0070181
ribonuclease III activity	Gene Ontology	GO:0004525	1	11	0.448075	0.651523	j17|PC_07g181303	http://amigo.geneontology.org/amigo/term/GO:0004525
integral component of cytoplasmic side of endoplasmic reticulum membrane	Gene Ontology	GO:0071458	1	11	0.448075	0.651523	j17|PC_08g012801	http://amigo.geneontology.org/amigo/term/GO:0071458
1-aminocyclopropane-1-carboxylate synthase activity	Gene Ontology	GO:0016847	1	11	0.448075	0.651523	j17|PC_09g266101	http://amigo.geneontology.org/amigo/term/GO:0016847
vesicle-mediated transport	Gene Ontology	GO:0016192	8	144	0.453714	0.659002	j17|PC_04g168501|j17|PC_04g042001|j17|PC_04g329901|j17|PC_08g303102|j17|PC_08g303101|j17|PC_03g203001|j17|PC_03g210001|j17|PC_06g008401	http://amigo.geneontology.org/amigo/term/GO:0016192
multidimensional cell growth	Gene Ontology	GO:0009825	2	30	0.461998	0.665571	j17|PC_02g295601|j17|PC_10g126501	http://amigo.geneontology.org/amigo/term/GO:0009825
FMN binding	Gene Ontology	GO:0010181	2	30	0.461998	0.665571	j17|PC_06g095601|j17|PC_03g187801	http://amigo.geneontology.org/amigo/term/GO:0010181
lyase activity	Gene Ontology	GO:0016829	2	30	0.461998	0.665571	j17|PC_03g058301|j17|PC_07g159001	http://amigo.geneontology.org/amigo/term/GO:0016829
positive regulation of cell population proliferation	Gene Ontology	GO:0008284	2	30	0.461998	0.665571	j17|PC_03g200101|j17|PC_05g130201	http://amigo.geneontology.org/amigo/term/GO:0008284
regulation of pollen tube growth	Gene Ontology	GO:0080092	2	30	0.461998	0.665571	j17|PC_04g025101|j17|PC_07g175301	http://amigo.geneontology.org/amigo/term/GO:0080092
extracellular region	Gene Ontology	GO:0005576	141	2749	0.464037	0.665571	j17|PC_10g160801|j17|PC_07g038301|j17|PC_07g215101|j17|PC_08g001401|j17|PC_08g001402|j17|PC_05g180201|j17|PC_07g143801|j17|PC_02g124401|j17|PC_02g124402|j17|PC_01g028001|j17|PC_04g161901|j17|PC_09g212901|j17|PC_01g084401|j17|PC_05g110101|j17|PC_01g018701|j17|PC_09g118101|j17|PC_02g160801|j17|PC_06g123201|j17|PC_04g383303|j17|PC_07g186601|j17|PC_06g173501|j17|PC_05g198401|j17|PC_07g235001|j17|PC_0…	http://amigo.geneontology.org/amigo/term/GO:0005576
Cul4-RING E3 ubiquitin ligase complex	Gene Ontology	GO:0080008	6	108	0.474705	0.665571	j17|PC_04g228402|j17|PC_04g228401|j17|PC_10g126501|j17|PC_05g282101|j17|PC_04g130801|j17|PC_05g011601	http://amigo.geneontology.org/amigo/term/GO:0080008
regulation of photomorphogenesis	Gene Ontology	GO:0010099	1	12	0.474751	0.665571	j17|PC_09g241801	http://amigo.geneontology.org/amigo/term/GO:0010099
floral organ development	Gene Ontology	GO:0048437	1	12	0.474751	0.665571	j17|PC_02g152301	http://amigo.geneontology.org/amigo/term/GO:0048437
1,3-beta-D-glucan synthase activity	Gene Ontology	GO:0003843	1	12	0.474751	0.665571	j17|PC_07g016601	http://amigo.geneontology.org/amigo/term/GO:0003843
cellular metal ion homeostasis	Gene Ontology	GO:0006875	1	12	0.474751	0.665571	j17|PC_02g277401	http://amigo.geneontology.org/amigo/term/GO:0006875
phloem transport	Gene Ontology	GO:0010233	1	12	0.474751	0.665571	j17|PC_10g250401	http://amigo.geneontology.org/amigo/term/GO:0010233
endoplasmic reticulum exit site	Gene Ontology	GO:0070971	1	12	0.474751	0.665571	j17|PC_05g282101	http://amigo.geneontology.org/amigo/term/GO:0070971
nuclear exosome (RNase complex)	Gene Ontology	GO:0000176	1	12	0.474751	0.665571	j17|PC_10g257201	http://amigo.geneontology.org/amigo/term/GO:0000176
cell surface	Gene Ontology	GO:0009986	1	12	0.474751	0.665571	j17|PC_06g008101	http://amigo.geneontology.org/amigo/term/GO:0009986
proteasome assembly	Gene Ontology	GO:0043248	1	12	0.474751	0.665571	j17|PC_08g209201	http://amigo.geneontology.org/amigo/term/GO:0043248
histidine phosphotransfer kinase activity	Gene Ontology	GO:0009927	1	12	0.474751	0.665571	j17|PC_00g021301	http://amigo.geneontology.org/amigo/term/GO:0009927
protein-macromolecule adaptor activity	Gene Ontology	GO:0030674	1	12	0.474751	0.665571	j17|PC_09g246601	http://amigo.geneontology.org/amigo/term/GO:0030674
chlorophyll catabolic process	Gene Ontology	GO:0015996	1	12	0.474751	0.665571	j17|PC_08g063101	http://amigo.geneontology.org/amigo/term/GO:0015996
cellular response to salicylic acid stimulus	Gene Ontology	GO:0071446	1	12	0.474751	0.665571	j17|PC_00g052501	http://amigo.geneontology.org/amigo/term/GO:0071446
isocitrate metabolic process	Gene Ontology	GO:0006102	1	12	0.474751	0.665571	j17|PC_07g129101	http://amigo.geneontology.org/amigo/term/GO:0006102
1,3-beta-D-glucan synthase complex	Gene Ontology	GO:0000148	1	12	0.474751	0.665571	j17|PC_07g016601	http://amigo.geneontology.org/amigo/term/GO:0000148
CCAAT-binding factor complex	Gene Ontology	GO:0016602	1	12	0.474751	0.665571	j17|PC_10g197601	http://amigo.geneontology.org/amigo/term/GO:0016602
plastid organization	Gene Ontology	GO:0009657	1	12	0.474751	0.665571	j17|PC_04g387001	http://amigo.geneontology.org/amigo/term/GO:0009657
(1->3)-beta-D-glucan biosynthetic process	Gene Ontology	GO:0006075	1	12	0.474751	0.665571	j17|PC_07g016601	http://amigo.geneontology.org/amigo/term/GO:0006075
regulation of seed dormancy process	Gene Ontology	GO:2000033	1	12	0.474751	0.665571	j17|PC_02g266001	http://amigo.geneontology.org/amigo/term/GO:2000033
guard cell differentiation	Gene Ontology	GO:0010052	1	12	0.474751	0.665571	j17|PC_10g126501	http://amigo.geneontology.org/amigo/term/GO:0010052
NADH pyrophosphatase activity	Gene Ontology	GO:0035529	1	12	0.474751	0.665571	j17|PC_02g076701	http://amigo.geneontology.org/amigo/term/GO:0035529
petal development	Gene Ontology	GO:0048441	1	12	0.474751	0.665571	j17|PC_02g181401	http://amigo.geneontology.org/amigo/term/GO:0048441
mitochondrial outer membrane translocase complex	Gene Ontology	GO:0005742	1	12	0.474751	0.665571	j17|PC_10g254201	http://amigo.geneontology.org/amigo/term/GO:0005742
CoA-ligase activity	Gene Ontology	GO:0016405	1	12	0.474751	0.665571	j17|PC_01g154701	http://amigo.geneontology.org/amigo/term/GO:0016405
cyclin-dependent protein kinase holoenzyme complex	Gene Ontology	GO:0000307	3	50	0.475264	0.665571	j17|PC_03g165401|j17|PC_03g200101|j17|PC_05g130201	http://amigo.geneontology.org/amigo/term/GO:0000307
GTPase activator activity	Gene Ontology	GO:0005096	3	50	0.475264	0.665571	j17|PC_09g186501|j17|PC_05g096801|j17|PC_10g218501	http://amigo.geneontology.org/amigo/term/GO:0005096
secretory vesicle	Gene Ontology	GO:0099503	8	148	0.482885	0.675531	j17|PC_08g311701|j17|PC_05g291902|j17|PC_07g012101|j17|PC_09g254501|j17|PC_01g027901|j17|PC_07g186601|j17|PC_07g006802|j17|PC_05g123601	http://amigo.geneontology.org/amigo/term/GO:0099503
positive regulation of transcription by RNA polymerase II	Gene Ontology	GO:0045944	8	149	0.490118	0.67894	j17|PC_02g181401|j17|PC_05g053701|j17|PC_10g266101|j17|PC_10g266102|j17|PC_10g258401|j17|PC_10g266301|j17|PC_06g110001|j17|PC_07g175301	http://amigo.geneontology.org/amigo/term/GO:0045944
cellular response to nitrogen starvation	Gene Ontology	GO:0006995	2	32	0.4939	0.67894	j17|PC_03g153001|j17|PC_07g257701	http://amigo.geneontology.org/amigo/term/GO:0006995
chaperone binding	Gene Ontology	GO:0051087	2	32	0.4939	0.67894	j17|PC_08g304301|j17|PC_08g304302	http://amigo.geneontology.org/amigo/term/GO:0051087
cellular amino acid metabolic process	Gene Ontology	GO:0006520	2	32	0.4939	0.67894	j17|PC_07g172501|j17|PC_08g331401	http://amigo.geneontology.org/amigo/term/GO:0006520
fatty acid beta-oxidation	Gene Ontology	GO:0006635	2	32	0.4939	0.67894	j17|PC_04g285701|j17|PC_03g140001	http://amigo.geneontology.org/amigo/term/GO:0006635
protein catabolic process	Gene Ontology	GO:0030163	2	32	0.4939	0.67894	j17|PC_08g326701|j17|PC_01g175601	http://amigo.geneontology.org/amigo/term/GO:0030163
reciprocal meiotic recombination	Gene Ontology	GO:0007131	2	32	0.4939	0.67894	j17|PC_09g039901|j17|PC_08g317401	http://amigo.geneontology.org/amigo/term/GO:0007131
response to molecule of bacterial origin	Gene Ontology	GO:0002237	2	32	0.4939	0.67894	j17|PC_02g078802|j17|PC_04g100601	http://amigo.geneontology.org/amigo/term/GO:0002237
double-strand break repair	Gene Ontology	GO:0006302	2	32	0.4939	0.67894	j17|PC_09g039901|j17|PC_06g185101	http://amigo.geneontology.org/amigo/term/GO:0006302
cell plate	Gene Ontology	GO:0009504	2	32	0.4939	0.67894	j17|PC_04g330201|j17|PC_04g330401	http://amigo.geneontology.org/amigo/term/GO:0009504
4-coumarate-CoA ligase activity	Gene Ontology	GO:0016207	1	13	0.500137	0.67894	j17|PC_01g154701	http://amigo.geneontology.org/amigo/term/GO:0016207
2 iron, 2 sulfur cluster binding	Gene Ontology	GO:0051537	1	13	0.500137	0.67894	j17|PC_10g200901	http://amigo.geneontology.org/amigo/term/GO:0051537
5S rRNA binding	Gene Ontology	GO:0008097	1	13	0.500137	0.67894	j17|PC_04g470801	http://amigo.geneontology.org/amigo/term/GO:0008097
MAP kinase kinase kinase activity	Gene Ontology	GO:0004709	1	13	0.500137	0.67894	j17|PC_03g117601	http://amigo.geneontology.org/amigo/term/GO:0004709
NAD(P)H dehydrogenase complex (plastoquinone)	Gene Ontology	GO:0010598	1	13	0.500137	0.67894	j17|PC_01g095601	http://amigo.geneontology.org/amigo/term/GO:0010598
cellular oxidant detoxification	Gene Ontology	GO:0098869	1	13	0.500137	0.67894	j17|PC_06g088701	http://amigo.geneontology.org/amigo/term/GO:0098869
rRNA base methylation	Gene Ontology	GO:0070475	1	13	0.500137	0.67894	j17|PC_02g250501	http://amigo.geneontology.org/amigo/term/GO:0070475
regulation of response to osmotic stress	Gene Ontology	GO:0047484	1	13	0.500137	0.67894	j17|PC_06g088701	http://amigo.geneontology.org/amigo/term/GO:0047484
mitochondrial translation	Gene Ontology	GO:0032543	1	13	0.500137	0.67894	j17|PC_07g052001	http://amigo.geneontology.org/amigo/term/GO:0032543
proteasome core complex, alpha-subunit complex	Gene Ontology	GO:0019773	1	13	0.500137	0.67894	j17|PC_05g112901	http://amigo.geneontology.org/amigo/term/GO:0019773
MAPK cascade	Gene Ontology	GO:0000165	1	13	0.500137	0.67894	j17|PC_02g015101	http://amigo.geneontology.org/amigo/term/GO:0000165
integral component of peroxisomal membrane	Gene Ontology	GO:0005779	1	13	0.500137	0.67894	j17|PC_09g246601	http://amigo.geneontology.org/amigo/term/GO:0005779
late endosome membrane	Gene Ontology	GO:0031902	1	13	0.500137	0.67894	j17|PC_00g062401	http://amigo.geneontology.org/amigo/term/GO:0031902
proton transmembrane transporter activity	Gene Ontology	GO:0015078	1	13	0.500137	0.67894	j17|PC_02g017701	http://amigo.geneontology.org/amigo/term/GO:0015078
regulation of actin cytoskeleton organization	Gene Ontology	GO:0032956	1	13	0.500137	0.67894	j17|PC_02g157701	http://amigo.geneontology.org/amigo/term/GO:0032956
de-etiolation	Gene Ontology	GO:0009704	1	13	0.500137	0.67894	j17|PC_06g128301	http://amigo.geneontology.org/amigo/term/GO:0009704
tRNA aminoacylation for protein translation	Gene Ontology	GO:0006418	1	13	0.500137	0.67894	j17|PC_00g051501	http://amigo.geneontology.org/amigo/term/GO:0006418
phospholipase A1 activity	Gene Ontology	GO:0008970	1	13	0.500137	0.67894	j17|PC_01g045501	http://amigo.geneontology.org/amigo/term/GO:0008970
endoplasmic reticulum organization	Gene Ontology	GO:0007029	1	13	0.500137	0.67894	j17|PC_05g282101	http://amigo.geneontology.org/amigo/term/GO:0007029
lipid binding	Gene Ontology	GO:0008289	4	72	0.503604	0.682949	j17|PC_09g267701|j17|PC_07g079101|j17|PC_02g266001|j17|PC_08g245001	http://amigo.geneontology.org/amigo/term/GO:0008289
intracellular protein transport	Gene Ontology	GO:0006886	9	171	0.50633	0.685946	j17|PC_04g168501|j17|PC_02g100101|j17|PC_05g282101|j17|PC_05g318001|j17|PC_09g014401|j17|PC_10g218501|j17|PC_03g111201|j17|PC_02g271401|j17|PC_05g096801	http://amigo.geneontology.org/amigo/term/GO:0006886
mRNA cis splicing, via spliceosome	Gene Ontology	GO:0045292	2	33	0.509394	0.688693	j17|PC_00g044101|j17|PC_09g113901	http://amigo.geneontology.org/amigo/term/GO:0045292
spliceosomal complex	Gene Ontology	GO:0005681	2	33	0.509394	0.688693	j17|PC_02g179101|j17|PC_01g206001	http://amigo.geneontology.org/amigo/term/GO:0005681
negative regulation of programmed cell death	Gene Ontology	GO:0043069	1	14	0.524298	0.695073	j17|PC_00g020001	http://amigo.geneontology.org/amigo/term/GO:0043069
-	Gene Ontology	GO:0009870	1	14	0.524298	0.695073	j17|PC_07g016601	http://amigo.geneontology.org/amigo/term/GO:0009870
response to arsenic-containing substance	Gene Ontology	GO:0046685	1	14	0.524298	0.695073	j17|PC_10g210801	http://amigo.geneontology.org/amigo/term/GO:0046685
basic amino acid transmembrane transporter activity	Gene Ontology	GO:0015174	1	14	0.524298	0.695073	j17|PC_00g024801	http://amigo.geneontology.org/amigo/term/GO:0015174
Ino80 complex	Gene Ontology	GO:0031011	1	14	0.524298	0.695073	j17|PC_06g185101	http://amigo.geneontology.org/amigo/term/GO:0031011
Cajal body	Gene Ontology	GO:0015030	1	14	0.524298	0.695073	j17|PC_04g177901	http://amigo.geneontology.org/amigo/term/GO:0015030
transcription elongation from RNA polymerase II promoter	Gene Ontology	GO:0006368	1	14	0.524298	0.695073	j17|PC_10g133501	http://amigo.geneontology.org/amigo/term/GO:0006368
translational termination	Gene Ontology	GO:0006415	1	14	0.524298	0.695073	j17|PC_05g132101	http://amigo.geneontology.org/amigo/term/GO:0006415
transmembrane receptor protein tyrosine kinase activity	Gene Ontology	GO:0004714	1	14	0.524298	0.695073	j17|PC_03g242901	http://amigo.geneontology.org/amigo/term/GO:0004714
response to copper ion	Gene Ontology	GO:0046688	1	14	0.524298	0.695073	j17|PC_09g214201	http://amigo.geneontology.org/amigo/term/GO:0046688
negative regulation of DNA recombination	Gene Ontology	GO:0045910	1	14	0.524298	0.695073	j17|PC_09g118501	http://amigo.geneontology.org/amigo/term/GO:0045910
xylan metabolic process	Gene Ontology	GO:0045491	1	14	0.524298	0.695073	j17|PC_10g087201	http://amigo.geneontology.org/amigo/term/GO:0045491
early endosome	Gene Ontology	GO:0005769	1	14	0.524298	0.695073	j17|PC_04g042001	http://amigo.geneontology.org/amigo/term/GO:0005769
spindle microtubule	Gene Ontology	GO:0005876	1	14	0.524298	0.695073	j17|PC_09g052501	http://amigo.geneontology.org/amigo/term/GO:0005876
regulation of translation	Gene Ontology	GO:0006417	1	14	0.524298	0.695073	j17|PC_09g266101	http://amigo.geneontology.org/amigo/term/GO:0006417
exocyst	Gene Ontology	GO:0000145	2	34	0.524574	0.695073	j17|PC_09g225101|j17|PC_03g111301	http://amigo.geneontology.org/amigo/term/GO:0000145
transcription coregulator activity	Gene Ontology	GO:0003712	2	34	0.524574	0.695073	j17|PC_10g245401|j17|PC_04g399401	http://amigo.geneontology.org/amigo/term/GO:0003712
response to absence of light	Gene Ontology	GO:0009646	2	34	0.524574	0.695073	j17|PC_00g052501|j17|PC_04g181101	http://amigo.geneontology.org/amigo/term/GO:0009646
endomembrane system	Gene Ontology	GO:0012505	6	116	0.541083	0.713088	j17|PC_03g189502|j17|PC_03g189501|j17|PC_05g318001|j17|PC_05g196001|j17|PC_03g187901|j17|PC_03g271401	http://amigo.geneontology.org/amigo/term/GO:0012505
fructose 6-phosphate metabolic process	Gene Ontology	GO:0006002	1	15	0.547291	0.713088	j17|PC_08g045201	http://amigo.geneontology.org/amigo/term/GO:0006002
response to starvation	Gene Ontology	GO:0042594	1	15	0.547291	0.713088	j17|PC_00g062401	http://amigo.geneontology.org/amigo/term/GO:0042594
nucleosome	Gene Ontology	GO:0000786	1	15	0.547291	0.713088	j17|PC_09g118501	http://amigo.geneontology.org/amigo/term/GO:0000786
transferase activity, transferring acyl groups	Gene Ontology	GO:0016746	1	15	0.547291	0.713088	j17|PC_04g172401	http://amigo.geneontology.org/amigo/term/GO:0016746
regulation of gene expression, epigenetic	Gene Ontology	GO:0040029	1	15	0.547291	0.713088	j17|PC_02g231601	http://amigo.geneontology.org/amigo/term/GO:0040029
chloroplast membrane	Gene Ontology	GO:0031969	1	15	0.547291	0.713088	j17|PC_08g146101	http://amigo.geneontology.org/amigo/term/GO:0031969
ribosomal large subunit biogenesis	Gene Ontology	GO:0042273	1	15	0.547291	0.713088	j17|PC_10g087301	http://amigo.geneontology.org/amigo/term/GO:0042273
double-strand break repair via nonhomologous end joining	Gene Ontology	GO:0006303	1	15	0.547291	0.713088	j17|PC_09g097501	http://amigo.geneontology.org/amigo/term/GO:0006303
shade avoidance	Gene Ontology	GO:0009641	1	15	0.547291	0.713088	j17|PC_07g004301	http://amigo.geneontology.org/amigo/term/GO:0009641
translation initiation factor binding	Gene Ontology	GO:0031369	1	15	0.547291	0.713088	j17|PC_01g193901	http://amigo.geneontology.org/amigo/term/GO:0031369
nucleosome binding	Gene Ontology	GO:0031491	1	15	0.547291	0.713088	j17|PC_03g133101	http://amigo.geneontology.org/amigo/term/GO:0031491
histone lysine methylation	Gene Ontology	GO:0034968	1	15	0.547291	0.713088	j17|PC_05g049901	http://amigo.geneontology.org/amigo/term/GO:0034968
cortical microtubule organization	Gene Ontology	GO:0043622	2	36	0.553966	0.721078	j17|PC_07g086401|j17|PC_07g221101	http://amigo.geneontology.org/amigo/term/GO:0043622
jasmonic acid mediated signaling pathway	Gene Ontology	GO:0009867	3	57	0.559108	0.724551	j17|PC_05g086601|j17|PC_08g142101|j17|PC_00g063001	http://amigo.geneontology.org/amigo/term/GO:0009867
multicellular organism development	Gene Ontology	GO:0007275	3	57	0.559108	0.724551	j17|PC_10g065201|j17|PC_04g226501|j17|PC_04g301301	http://amigo.geneontology.org/amigo/term/GO:0007275
Golgi cis cisterna	Gene Ontology	GO:0000137	2	37	0.568172	0.724551	j17|PC_07g042701|j17|PC_05g110101	http://amigo.geneontology.org/amigo/term/GO:0000137
extrinsic component of membrane	Gene Ontology	GO:0019898	2	37	0.568172	0.724551	j17|PC_02g056501|j17|PC_05g036701	http://amigo.geneontology.org/amigo/term/GO:0019898
glucosyltransferase activity	Gene Ontology	GO:0046527	1	16	0.569174	0.724551	j17|PC_07g016601	http://amigo.geneontology.org/amigo/term/GO:0046527
ATP-dependent chromatin remodeling	Gene Ontology	GO:0043044	1	16	0.569174	0.724551	j17|PC_06g185101	http://amigo.geneontology.org/amigo/term/GO:0043044
DNA duplex unwinding	Gene Ontology	GO:0032508	1	16	0.569174	0.724551	j17|PC_05g119401	http://amigo.geneontology.org/amigo/term/GO:0032508
starch metabolic process	Gene Ontology	GO:0005982	1	16	0.569174	0.724551	j17|PC_04g434501	http://amigo.geneontology.org/amigo/term/GO:0005982
nitrate transport	Gene Ontology	GO:0015706	1	16	0.569174	0.724551	j17|PC_08g033901	http://amigo.geneontology.org/amigo/term/GO:0015706
root hair cell differentiation	Gene Ontology	GO:0048765	1	16	0.569174	0.724551	j17|PC_08g245001	http://amigo.geneontology.org/amigo/term/GO:0048765
cell wall macromolecule catabolic process	Gene Ontology	GO:0016998	1	16	0.569174	0.724551	j17|PC_09g254501	http://amigo.geneontology.org/amigo/term/GO:0016998
iron-sulfur cluster binding	Gene Ontology	GO:0051536	1	16	0.569174	0.724551	j17|PC_04g387801	http://amigo.geneontology.org/amigo/term/GO:0051536
mitochondrial intermembrane space	Gene Ontology	GO:0005758	1	16	0.569174	0.724551	j17|PC_09g214201	http://amigo.geneontology.org/amigo/term/GO:0005758
systemic acquired resistance, salicylic acid mediated signaling pathway	Gene Ontology	GO:0009862	1	16	0.569174	0.724551	j17|PC_09g186501	http://amigo.geneontology.org/amigo/term/GO:0009862
glucose metabolic process	Gene Ontology	GO:0006006	1	16	0.569174	0.724551	j17|PC_04g251201	http://amigo.geneontology.org/amigo/term/GO:0006006
reactive oxygen species metabolic process	Gene Ontology	GO:0072593	1	16	0.569174	0.724551	j17|PC_00g020001	http://amigo.geneontology.org/amigo/term/GO:0072593
ATPase-coupled cation transmembrane transporter activity	Gene Ontology	GO:0019829	1	16	0.569174	0.724551	j17|PC_06g196601	http://amigo.geneontology.org/amigo/term/GO:0019829
amino acid transmembrane transport	Gene Ontology	GO:0003333	1	16	0.569174	0.724551	j17|PC_09g272301	http://amigo.geneontology.org/amigo/term/GO:0003333
response to mannitol	Gene Ontology	GO:0010555	1	16	0.569174	0.724551	j17|PC_08g212901	http://amigo.geneontology.org/amigo/term/GO:0010555
Rho guanyl-nucleotide exchange factor activity	Gene Ontology	GO:0005089	1	16	0.569174	0.724551	j17|PC_04g025101	http://amigo.geneontology.org/amigo/term/GO:0005089
regulation of leaf morphogenesis	Gene Ontology	GO:1901371	1	16	0.569174	0.724551	j17|PC_07g157201	http://amigo.geneontology.org/amigo/term/GO:1901371
pollen tube tip	Gene Ontology	GO:0090404	1	16	0.569174	0.724551	j17|PC_04g015201	http://amigo.geneontology.org/amigo/term/GO:0090404
negative regulation of transcription, DNA-templated	Gene Ontology	GO:0045892	8	162	0.580905	0.737637	j17|PC_01g217901|j17|PC_08g071101|j17|PC_05g046001|j17|PC_09g190701|j17|PC_10g164601|j17|PC_02g016501|j17|PC_07g079101|j17|PC_04g181101	http://amigo.geneontology.org/amigo/term/GO:0045892
positive regulation of abscisic acid-activated signaling pathway	Gene Ontology	GO:0009789	2	38	0.582047	0.737637	j17|PC_04g013301|j17|PC_03g111301	http://amigo.geneontology.org/amigo/term/GO:0009789
sequence-specific DNA binding	Gene Ontology	GO:0043565	24	487	0.586342	0.737637	j17|PC_05g257201|j17|PC_10g266101|j17|PC_03g236301|j17|PC_04g100601|j17|PC_01g208601|j17|PC_10g266301|j17|PC_06g110001|j17|PC_07g175301|j17|PC_09g241801|j17|PC_04g017101|j17|PC_08g317401|j17|PC_03g051901|j17|PC_03g051902|j17|PC_06g131301|j17|PC_03g197201|j17|PC_05g183501|j17|PC_10g266102|j17|PC_07g079101|j17|PC_04g014401|j17|PC_02g181401|j17|PC_04g220801|j17|PC_10g161101|j17|PC_07g167901|j17|PC_0…	http://amigo.geneontology.org/amigo/term/GO:0043565
mitochondrial respiratory chain complex I assembly	Gene Ontology	GO:0032981	1	17	0.589999	0.737637	j17|PC_05g255001	http://amigo.geneontology.org/amigo/term/GO:0032981
negative regulation of ethylene-activated signaling pathway	Gene Ontology	GO:0010105	1	17	0.589999	0.737637	j17|PC_09g178201	http://amigo.geneontology.org/amigo/term/GO:0010105
vacuolar transport	Gene Ontology	GO:0007034	1	17	0.589999	0.737637	j17|PC_03g210001	http://amigo.geneontology.org/amigo/term/GO:0007034
TIM23 mitochondrial import inner membrane translocase complex	Gene Ontology	GO:0005744	1	17	0.589999	0.737637	j17|PC_09g007401	http://amigo.geneontology.org/amigo/term/GO:0005744
asymmetric cell division	Gene Ontology	GO:0008356	1	17	0.589999	0.737637	j17|PC_04g072001	http://amigo.geneontology.org/amigo/term/GO:0008356
potassium:proton antiporter activity	Gene Ontology	GO:0015386	1	17	0.589999	0.737637	j17|PC_02g230601	http://amigo.geneontology.org/amigo/term/GO:0015386
amino acid transport	Gene Ontology	GO:0006865	1	17	0.589999	0.737637	j17|PC_03g133301	http://amigo.geneontology.org/amigo/term/GO:0006865
microfilament motor activity	Gene Ontology	GO:0000146	1	17	0.589999	0.737637	j17|PC_03g266701	http://amigo.geneontology.org/amigo/term/GO:0000146
oxylipin biosynthetic process	Gene Ontology	GO:0031408	1	17	0.589999	0.737637	j17|PC_00g063001	http://amigo.geneontology.org/amigo/term/GO:0031408
double-stranded RNA binding	Gene Ontology	GO:0003725	1	17	0.589999	0.737637	j17|PC_04g177901	http://amigo.geneontology.org/amigo/term/GO:0003725
unsaturated fatty acid biosynthetic process	Gene Ontology	GO:0006636	1	17	0.589999	0.737637	j17|PC_10g248401	http://amigo.geneontology.org/amigo/term/GO:0006636
cellular response to auxin stimulus	Gene Ontology	GO:0071365	1	17	0.589999	0.737637	j17|PC_02g080301	http://amigo.geneontology.org/amigo/term/GO:0071365
actin-dependent ATPase activity	Gene Ontology	GO:0030898	1	17	0.589999	0.737637	j17|PC_03g266701	http://amigo.geneontology.org/amigo/term/GO:0030898
protein homooligomerization	Gene Ontology	GO:0051260	1	17	0.589999	0.737637	j17|PC_02g157701	http://amigo.geneontology.org/amigo/term/GO:0051260
vesicle transport along actin filament	Gene Ontology	GO:0030050	1	17	0.589999	0.737637	j17|PC_03g266701	http://amigo.geneontology.org/amigo/term/GO:0030050
regulation of cell cycle	Gene Ontology	GO:0051726	2	39	0.59559	0.742532	j17|PC_03g200101|j17|PC_05g130201	http://amigo.geneontology.org/amigo/term/GO:0051726
mRNA processing	Gene Ontology	GO:0006397	2	39	0.59559	0.742532	j17|PC_01g155101|j17|PC_02g261801	http://amigo.geneontology.org/amigo/term/GO:0006397
RNA polymerase II transcription regulatory region sequence-specific DNA binding	Gene Ontology	GO:0000977	6	124	0.603533	0.746269	j17|PC_02g181401|j17|PC_10g266101|j17|PC_10g266102|j17|PC_10g266301|j17|PC_06g110001|j17|PC_07g175301	http://amigo.geneontology.org/amigo/term/GO:0000977
hydrolase activity, hydrolyzing O-glycosyl compounds	Gene Ontology	GO:0004553	6	124	0.603533	0.746269	j17|PC_08g276601|j17|PC_03g187501|j17|PC_10g203201|j17|PC_08g025301|j17|PC_06g173501|j17|PC_03g195701	http://amigo.geneontology.org/amigo/term/GO:0004553
root development	Gene Ontology	GO:0048364	8	166	0.607293	0.746269	j17|PC_04g122901|j17|PC_04g118801|j17|PC_08g245001|j17|PC_02g179101|j17|PC_04g151301|j17|PC_04g151401|j17|PC_09g103301|j17|PC_09g103302	http://amigo.geneontology.org/amigo/term/GO:0048364
very long-chain fatty acid metabolic process	Gene Ontology	GO:0000038	1	18	0.609818	0.746269	j17|PC_10g015201	http://amigo.geneontology.org/amigo/term/GO:0000038
carotenoid biosynthetic process	Gene Ontology	GO:0016117	1	18	0.609818	0.746269	j17|PC_07g204501	http://amigo.geneontology.org/amigo/term/GO:0016117
actin filament-based movement	Gene Ontology	GO:0030048	1	18	0.609818	0.746269	j17|PC_03g266701	http://amigo.geneontology.org/amigo/term/GO:0030048
response to unfolded protein	Gene Ontology	GO:0006986	1	18	0.609818	0.746269	j17|PC_01g080001	http://amigo.geneontology.org/amigo/term/GO:0006986
secondary shoot formation	Gene Ontology	GO:0010223	1	18	0.609818	0.746269	j17|PC_04g289401	http://amigo.geneontology.org/amigo/term/GO:0010223
apical plasma membrane	Gene Ontology	GO:0016324	1	18	0.609818	0.746269	j17|PC_04g015201	http://amigo.geneontology.org/amigo/term/GO:0016324
3'-5' DNA helicase activity	Gene Ontology	GO:0043138	1	18	0.609818	0.746269	j17|PC_06g185101	http://amigo.geneontology.org/amigo/term/GO:0043138
motor activity	Gene Ontology	GO:0003774	1	18	0.609818	0.746269	j17|PC_03g266701	http://amigo.geneontology.org/amigo/term/GO:0003774
TBP-class protein binding	Gene Ontology	GO:0017025	1	18	0.609818	0.746269	j17|PC_01g002901	http://amigo.geneontology.org/amigo/term/GO:0017025
nitrogen compound metabolic process	Gene Ontology	GO:0006807	1	18	0.609818	0.746269	j17|PC_08g087101	http://amigo.geneontology.org/amigo/term/GO:0006807
anthocyanin-containing compound biosynthetic process	Gene Ontology	GO:0009718	1	18	0.609818	0.746269	j17|PC_08g087101	http://amigo.geneontology.org/amigo/term/GO:0009718
chloroplast accumulation movement	Gene Ontology	GO:0009904	1	18	0.609818	0.746269	j17|PC_09g118101	http://amigo.geneontology.org/amigo/term/GO:0009904
autophagy	Gene Ontology	GO:0006914	1	18	0.609818	0.746269	j17|PC_03g210001	http://amigo.geneontology.org/amigo/term/GO:0006914
auxin metabolic process	Gene Ontology	GO:0009850	1	18	0.609818	0.746269	j17|PC_01g154701	http://amigo.geneontology.org/amigo/term/GO:0009850
regulation of abscisic acid-activated signaling pathway	Gene Ontology	GO:0009787	1	18	0.609818	0.746269	j17|PC_04g432601	http://amigo.geneontology.org/amigo/term/GO:0009787
mediator complex	Gene Ontology	GO:0016592	2	41	0.62168	0.75869	j17|PC_04g395602|j17|PC_04g399401	http://amigo.geneontology.org/amigo/term/GO:0016592
response to virus	Gene Ontology	GO:0009615	2	41	0.62168	0.75869	j17|PC_01g080001|j17|PC_04g181101	http://amigo.geneontology.org/amigo/term/GO:0009615
lignin biosynthetic process	Gene Ontology	GO:0009809	2	41	0.62168	0.75869	j17|PC_01g013301|j17|PC_08g086101	http://amigo.geneontology.org/amigo/term/GO:0009809
endoplasmic reticulum to Golgi vesicle-mediated transport	Gene Ontology	GO:0006888	3	63	0.624153	0.75887	j17|PC_02g266401|j17|PC_05g060801|j17|PC_05g282101	http://amigo.geneontology.org/amigo/term/GO:0006888
cytokinin biosynthetic process	Gene Ontology	GO:0009691	1	19	0.62868	0.75887	j17|PC_06g098801	http://amigo.geneontology.org/amigo/term/GO:0009691
ion channel activity	Gene Ontology	GO:0005216	1	19	0.62868	0.75887	j17|PC_07g149401	http://amigo.geneontology.org/amigo/term/GO:0005216
phospholipase activity	Gene Ontology	GO:0004620	1	19	0.62868	0.75887	j17|PC_02g288101	http://amigo.geneontology.org/amigo/term/GO:0004620
amino acid binding	Gene Ontology	GO:0016597	1	19	0.62868	0.75887	j17|PC_05g022802	http://amigo.geneontology.org/amigo/term/GO:0016597
purine nucleoside transmembrane transporter activity	Gene Ontology	GO:0015211	1	19	0.62868	0.75887	j17|PC_04g468001	http://amigo.geneontology.org/amigo/term/GO:0015211
cytoplasmic vesicle	Gene Ontology	GO:0031410	1	19	0.62868	0.75887	j17|PC_03g204701	http://amigo.geneontology.org/amigo/term/GO:0031410
auxin biosynthetic process	Gene Ontology	GO:0009851	1	19	0.62868	0.75887	j17|PC_01g154701	http://amigo.geneontology.org/amigo/term/GO:0009851
carpel development	Gene Ontology	GO:0048440	1	19	0.62868	0.75887	j17|PC_02g181401	http://amigo.geneontology.org/amigo/term/GO:0048440
glutathione binding	Gene Ontology	GO:0043295	1	19	0.62868	0.75887	j17|PC_08g128001	http://amigo.geneontology.org/amigo/term/GO:0043295
regulation of reactive oxygen species metabolic process	Gene Ontology	GO:2000377	1	19	0.62868	0.75887	j17|PC_00g036501	http://amigo.geneontology.org/amigo/term/GO:2000377
lipase activity	Gene Ontology	GO:0016298	2	42	0.634229	0.762107	j17|PC_09g220401|j17|PC_08g226201	http://amigo.geneontology.org/amigo/term/GO:0016298
response to zinc ion	Gene Ontology	GO:0010043	2	42	0.634229	0.762107	j17|PC_06g008101|j17|PC_06g134301	http://amigo.geneontology.org/amigo/term/GO:0010043
SNARE binding	Gene Ontology	GO:0000149	2	42	0.634229	0.762107	j17|PC_05g318001|j17|PC_02g271401	http://amigo.geneontology.org/amigo/term/GO:0000149
response to reactive oxygen species	Gene Ontology	GO:0000302	2	42	0.634229	0.762107	j17|PC_01g136201|j17|PC_09g118501	http://amigo.geneontology.org/amigo/term/GO:0000302
microtubule	Gene Ontology	GO:0005874	3	65	0.644314	0.769357	j17|PC_07g122603|j17|PC_07g122602|j17|PC_07g122601	http://amigo.geneontology.org/amigo/term/GO:0005874
defense response to bacterium, incompatible interaction	Gene Ontology	GO:0009816	2	43	0.64645	0.769357	j17|PC_10g018601|j17|PC_01g155101	http://amigo.geneontology.org/amigo/term/GO:0009816
DNA-templated transcription, initiation	Gene Ontology	GO:0006352	1	20	0.646631	0.769357	j17|PC_01g002901	http://amigo.geneontology.org/amigo/term/GO:0006352
purine nucleobase transport	Gene Ontology	GO:0006863	1	20	0.646631	0.769357	j17|PC_04g468001	http://amigo.geneontology.org/amigo/term/GO:0006863
chloroplast avoidance movement	Gene Ontology	GO:0009903	1	20	0.646631	0.769357	j17|PC_09g118101	http://amigo.geneontology.org/amigo/term/GO:0009903
galactose metabolic process	Gene Ontology	GO:0006012	1	20	0.646631	0.769357	j17|PC_04g137601	http://amigo.geneontology.org/amigo/term/GO:0006012
misfolded protein binding	Gene Ontology	GO:0051787	1	20	0.646631	0.769357	j17|PC_01g080001	http://amigo.geneontology.org/amigo/term/GO:0051787
regulation of programmed cell death	Gene Ontology	GO:0043067	1	20	0.646631	0.769357	j17|PC_07g122001	http://amigo.geneontology.org/amigo/term/GO:0043067
cell morphogenesis	Gene Ontology	GO:0000902	1	20	0.646631	0.769357	j17|PC_01g057602	http://amigo.geneontology.org/amigo/term/GO:0000902
cell division	Gene Ontology	GO:0051301	4	88	0.65481	0.778392	j17|PC_00g028901|j17|PC_00g062401|j17|PC_02g295601|j17|PC_00g052801	http://amigo.geneontology.org/amigo/term/GO:0051301
exocytosis	Gene Ontology	GO:0006887	2	44	0.658344	0.780499	j17|PC_09g225101|j17|PC_03g111301	http://amigo.geneontology.org/amigo/term/GO:0006887
induced systemic resistance	Gene Ontology	GO:0009682	1	21	0.663714	0.781289	j17|PC_10g023701	http://amigo.geneontology.org/amigo/term/GO:0009682
salicylic acid metabolic process	Gene Ontology	GO:0009696	1	21	0.663714	0.781289	j17|PC_06g163101	http://amigo.geneontology.org/amigo/term/GO:0009696
base-excision repair	Gene Ontology	GO:0006284	1	21	0.663714	0.781289	j17|PC_00g044801	http://amigo.geneontology.org/amigo/term/GO:0006284
U12-type spliceosomal complex	Gene Ontology	GO:0005689	1	21	0.663714	0.781289	j17|PC_08g281401	http://amigo.geneontology.org/amigo/term/GO:0005689
eukaryotic translation initiation factor 3 complex	Gene Ontology	GO:0005852	1	21	0.663714	0.781289	j17|PC_05g132101	http://amigo.geneontology.org/amigo/term/GO:0005852
protein histidine kinase binding	Gene Ontology	GO:0043424	1	21	0.663714	0.781289	j17|PC_00g021301	http://amigo.geneontology.org/amigo/term/GO:0043424
positive regulation of transcription elongation from RNA polymerase II promoter	Gene Ontology	GO:0032968	1	21	0.663714	0.781289	j17|PC_10g133501	http://amigo.geneontology.org/amigo/term/GO:0032968
sexual reproduction	Gene Ontology	GO:0019953	1	21	0.663714	0.781289	j17|PC_02g160801	http://amigo.geneontology.org/amigo/term/GO:0019953
actin filament organization	Gene Ontology	GO:0007015	2	45	0.669915	0.787891	j17|PC_01g057602|j17|PC_03g266701	http://amigo.geneontology.org/amigo/term/GO:0007015
pollen development	Gene Ontology	GO:0009555	10	219	0.672632	0.790387	j17|PC_01g173401|j17|PC_09g039901|j17|PC_01g156401|j17|PC_02g295601|j17|PC_08g317401|j17|PC_04g050601|j17|PC_07g016601|j17|PC_10g092301|j17|PC_02g258301|j17|PC_07g175301	http://amigo.geneontology.org/amigo/term/GO:0009555
autophagosome assembly	Gene Ontology	GO:0000045	1	22	0.679972	0.794024	j17|PC_06g245701	http://amigo.geneontology.org/amigo/term/GO:0000045
phototropism	Gene Ontology	GO:0009638	1	22	0.679972	0.794024	j17|PC_00g062401	http://amigo.geneontology.org/amigo/term/GO:0009638
chloroplast fission	Gene Ontology	GO:0010020	1	22	0.679972	0.794024	j17|PC_01g136201	http://amigo.geneontology.org/amigo/term/GO:0010020
purine nucleobase transmembrane transporter activity	Gene Ontology	GO:0005345	1	22	0.679972	0.794024	j17|PC_04g468001	http://amigo.geneontology.org/amigo/term/GO:0005345
regulation of meristem structural organization	Gene Ontology	GO:0009934	1	22	0.679972	0.794024	j17|PC_02g295601	http://amigo.geneontology.org/amigo/term/GO:0009934
xenobiotic transmembrane transporter activity	Gene Ontology	GO:0042910	2	46	0.681166	0.794024	j17|PC_03g116301|j17|PC_05g219701	http://amigo.geneontology.org/amigo/term/GO:0042910
regulation of seed germination	Gene Ontology	GO:0010029	2	46	0.681166	0.794024	j17|PC_08g193401|j17|PC_02g266001	http://amigo.geneontology.org/amigo/term/GO:0010029
methylation	Gene Ontology	GO:0032259	2	46	0.681166	0.794024	j17|PC_00g063001|j17|PC_05g310201	http://amigo.geneontology.org/amigo/term/GO:0032259
response to auxin	Gene Ontology	GO:0009733	11	242	0.682159	0.794024	j17|PC_03g142401|j17|PC_07g038301|j17|PC_06g067701|j17|PC_04g012501|j17|PC_03g237801|j17|PC_01g146001|j17|PC_05g038502|j17|PC_09g259501|j17|PC_07g002401|j17|PC_02g239601|j17|PC_06g156001	http://amigo.geneontology.org/amigo/term/GO:0009733
S-adenosylmethionine-dependent methyltransferase activity	Gene Ontology	GO:0008757	2	47	0.692102	0.802993	j17|PC_00g063001|j17|PC_05g310201	http://amigo.geneontology.org/amigo/term/GO:0008757
response to blue light	Gene Ontology	GO:0009637	2	47	0.692102	0.802993	j17|PC_00g052501|j17|PC_04g181101	http://amigo.geneontology.org/amigo/term/GO:0009637
aerobic respiration	Gene Ontology	GO:0009060	1	23	0.695444	0.802993	j17|PC_00g020101	http://amigo.geneontology.org/amigo/term/GO:0009060
regulation of auxin polar transport	Gene Ontology	GO:2000012	1	23	0.695444	0.802993	j17|PC_09g012301	http://amigo.geneontology.org/amigo/term/GO:2000012
trichome differentiation	Gene Ontology	GO:0010026	1	23	0.695444	0.802993	j17|PC_02g295601	http://amigo.geneontology.org/amigo/term/GO:0010026
endonuclease activity	Gene Ontology	GO:0004519	1	23	0.695444	0.802993	j17|PC_09g192101	http://amigo.geneontology.org/amigo/term/GO:0004519
GPI anchor biosynthetic process	Gene Ontology	GO:0006506	1	23	0.695444	0.802993	j17|PC_02g053601	http://amigo.geneontology.org/amigo/term/GO:0006506
lipid storage	Gene Ontology	GO:0019915	1	23	0.695444	0.802993	j17|PC_01g045501	http://amigo.geneontology.org/amigo/term/GO:0019915
chloroplast organization	Gene Ontology	GO:0009658	6	138	0.700602	0.808246	j17|PC_07g199501|j17|PC_05g147601|j17|PC_07g199401|j17|PC_02g068901|j17|PC_08g081501|j17|PC_06g088701	http://amigo.geneontology.org/amigo/term/GO:0009658
ribonucleoprotein complex	Gene Ontology	GO:1990904	2	48	0.702725	0.809993	j17|PC_04g380801|j17|PC_08g281401	http://amigo.geneontology.org/amigo/term/GO:1990904
protein tyrosine phosphatase activity	Gene Ontology	GO:0004725	1	24	0.710169	0.814335	j17|PC_10g210801	http://amigo.geneontology.org/amigo/term/GO:0004725
chitinase activity	Gene Ontology	GO:0004568	1	24	0.710169	0.814335	j17|PC_09g254501	http://amigo.geneontology.org/amigo/term/GO:0004568
cell periphery	Gene Ontology	GO:0071944	1	24	0.710169	0.814335	j17|PC_04g456601	http://amigo.geneontology.org/amigo/term/GO:0071944
enzyme regulator activity	Gene Ontology	GO:0030234	1	24	0.710169	0.814335	j17|PC_08g087101	http://amigo.geneontology.org/amigo/term/GO:0030234
heat shock protein binding	Gene Ontology	GO:0031072	1	24	0.710169	0.814335	j17|PC_01g080001	http://amigo.geneontology.org/amigo/term/GO:0031072
U2-type prespliceosome	Gene Ontology	GO:0071004	1	24	0.710169	0.814335	j17|PC_08g281401	http://amigo.geneontology.org/amigo/term/GO:0071004
ubiquitin conjugating enzyme activity	Gene Ontology	GO:0061631	2	49	0.713042	0.816925	j17|PC_04g285701|j17|PC_03g140001	http://amigo.geneontology.org/amigo/term/GO:0061631
electron transfer activity	Gene Ontology	GO:0009055	5	118	0.71423	0.817581	j17|PC_05g086601|j17|PC_04g074701|j17|PC_01g095601|j17|PC_04g074301|j17|PC_06g047401	http://amigo.geneontology.org/amigo/term/GO:0009055
ubiquitin-protein transferase activity	Gene Ontology	GO:0004842	11	249	0.715716	0.818578	j17|PC_04g285701|j17|PC_02g080301|j17|PC_05g196101|j17|PC_08g071101|j17|PC_05g046001|j17|PC_08g193401|j17|PC_10g164601|j17|PC_02g016501|j17|PC_05g011601|j17|PC_03g140001|j17|PC_05g196001	http://amigo.geneontology.org/amigo/term/GO:0004842
ubiquitin protein ligase binding	Gene Ontology	GO:0031625	2	50	0.723056	0.821894	j17|PC_10g229001|j17|PC_07g008401	http://amigo.geneontology.org/amigo/term/GO:0031625
floral meristem determinacy	Gene Ontology	GO:0010582	1	25	0.724182	0.821894	j17|PC_10g266301	http://amigo.geneontology.org/amigo/term/GO:0010582
jasmonic acid metabolic process	Gene Ontology	GO:0009694	1	25	0.724182	0.821894	j17|PC_00g063001	http://amigo.geneontology.org/amigo/term/GO:0009694
endosome membrane	Gene Ontology	GO:0010008	1	25	0.724182	0.821894	j17|PC_00g062401	http://amigo.geneontology.org/amigo/term/GO:0010008
methyltransferase activity	Gene Ontology	GO:0008168	1	25	0.724182	0.821894	j17|PC_10g159901	http://amigo.geneontology.org/amigo/term/GO:0008168
cuticle development	Gene Ontology	GO:0042335	1	25	0.724182	0.821894	j17|PC_10g015201	http://amigo.geneontology.org/amigo/term/GO:0042335
phospholipid binding	Gene Ontology	GO:0005543	1	25	0.724182	0.821894	j17|PC_00g043701	http://amigo.geneontology.org/amigo/term/GO:0005543
vesicle docking	Gene Ontology	GO:0048278	1	25	0.724182	0.821894	j17|PC_05g318001	http://amigo.geneontology.org/amigo/term/GO:0048278
mitochondrion	Gene Ontology	GO:0005739	194	3973	0.72491	0.822018	j17|PC_05g196101|j17|PC_06g181301|j17|PC_03g064401|j17|PC_04g016702|j17|PC_05g072401|j17|PC_05g072402|j17|PC_08g019801|j17|PC_07g147301|j17|PC_09g002201|j17|PC_08g016602|j17|PC_09g275501|j17|PC_04g246901|j17|PC_08g016601|j17|PC_07g227201|j17|PC_06g117401|j17|PC_01g084801|j17|PC_01g084802|j17|PC_02g135901|j17|PC_09g159601|j17|PC_10g092701|j17|PC_07g090401|j17|PC_00g032401|j17|PC_10g251801|j17|PC_0…	http://amigo.geneontology.org/amigo/term/GO:0005739
UDP-glycosyltransferase activity	Gene Ontology	GO:0008194	2	51	0.732774	0.829163	j17|PC_03g005801|j17|PC_03g225001	http://amigo.geneontology.org/amigo/term/GO:0008194
carbohydrate transmembrane transporter activity	Gene Ontology	GO:0015144	2	51	0.732774	0.829163	j17|PC_04g447701|j17|PC_04g102801	http://amigo.geneontology.org/amigo/term/GO:0015144
protein heterodimerization activity	Gene Ontology	GO:0046982	5	121	0.733706	0.829163	j17|PC_01g238401|j17|PC_08g113001|j17|PC_10g258401|j17|PC_08g193401|j17|PC_10g130601	http://amigo.geneontology.org/amigo/term/GO:0046982
regulation of transcription by RNA polymerase II	Gene Ontology	GO:0006357	5	121	0.733706	0.829163	j17|PC_09g014201|j17|PC_05g270201|j17|PC_09g259501|j17|PC_04g399401|j17|PC_04g166701	http://amigo.geneontology.org/amigo/term/GO:0006357
mitochondrial membrane	Gene Ontology	GO:0031966	1	26	0.737518	0.82924	j17|PC_03g204701	http://amigo.geneontology.org/amigo/term/GO:0031966
brassinosteroid biosynthetic process	Gene Ontology	GO:0016132	1	26	0.737518	0.82924	j17|PC_04g301301	http://amigo.geneontology.org/amigo/term/GO:0016132
tRNA binding	Gene Ontology	GO:0000049	1	26	0.737518	0.82924	j17|PC_10g022701	http://amigo.geneontology.org/amigo/term/GO:0000049
leaf senescence	Gene Ontology	GO:0010150	4	99	0.738982	0.829483	j17|PC_04g031701|j17|PC_06g110001|j17|PC_03g242901|j17|PC_07g016601	http://amigo.geneontology.org/amigo/term/GO:0010150
chromatin binding	Gene Ontology	GO:0003682	4	99	0.738982	0.829483	j17|PC_05g208102|j17|PC_05g208101|j17|PC_09g259501|j17|PC_04g220801	http://amigo.geneontology.org/amigo/term/GO:0003682
cellular response to DNA damage stimulus	Gene Ontology	GO:0006974	2	52	0.742199	0.831689	j17|PC_06g156601|j17|PC_09g081101	http://amigo.geneontology.org/amigo/term/GO:0006974
photosynthesis	Gene Ontology	GO:0015979	2	52	0.742199	0.831689	j17|PC_02g056501|j17|PC_08g146101	http://amigo.geneontology.org/amigo/term/GO:0015979
cellulose synthase (UDP-forming) activity	Gene Ontology	GO:0016760	1	27	0.75021	0.836433	j17|PC_07g059601	http://amigo.geneontology.org/amigo/term/GO:0016760
megagametogenesis	Gene Ontology	GO:0009561	1	27	0.75021	0.836433	j17|PC_05g206901	http://amigo.geneontology.org/amigo/term/GO:0009561
vesicle fusion	Gene Ontology	GO:0006906	1	27	0.75021	0.836433	j17|PC_05g318001	http://amigo.geneontology.org/amigo/term/GO:0006906
fruit development	Gene Ontology	GO:0010154	1	27	0.75021	0.836433	j17|PC_02g250401	http://amigo.geneontology.org/amigo/term/GO:0010154
hormone-mediated signaling pathway	Gene Ontology	GO:0009755	1	27	0.75021	0.836433	j17|PC_10g250401	http://amigo.geneontology.org/amigo/term/GO:0009755
plant-type primary cell wall biogenesis	Gene Ontology	GO:0009833	1	27	0.75021	0.836433	j17|PC_07g059601	http://amigo.geneontology.org/amigo/term/GO:0009833
DNA-binding transcription activator activity, RNA polymerase II-specific	Gene Ontology	GO:0001228	2	53	0.751339	0.83699	j17|PC_03g236301|j17|PC_05g053701	http://amigo.geneontology.org/amigo/term/GO:0001228
transcription, DNA-templated	Gene Ontology	GO:0006351	4	102	0.759026	0.844139	j17|PC_02g078802|j17|PC_02g067301|j17|PC_04g100601|j17|PC_01g052101	http://amigo.geneontology.org/amigo/term/GO:0006351
pollen tube	Gene Ontology	GO:0090406	2	54	0.760197	0.844234	j17|PC_02g072501|j17|PC_04g025101	http://amigo.geneontology.org/amigo/term/GO:0090406
spindle assembly	Gene Ontology	GO:0051225	1	28	0.762288	0.844234	j17|PC_09g052501	http://amigo.geneontology.org/amigo/term/GO:0051225
RNA polymerase III complex	Gene Ontology	GO:0005666	1	28	0.762288	0.844234	j17|PC_06g195901	http://amigo.geneontology.org/amigo/term/GO:0005666
poly(U) RNA binding	Gene Ontology	GO:0008266	1	28	0.762288	0.844234	j17|PC_05g036701	http://amigo.geneontology.org/amigo/term/GO:0008266
pollen tube development	Gene Ontology	GO:0048868	1	28	0.762288	0.844234	j17|PC_02g233801	http://amigo.geneontology.org/amigo/term/GO:0048868
transferase activity, transferring glycosyl groups	Gene Ontology	GO:0016757	18	412	0.766167	0.847823	j17|PC_03g005801|j17|PC_01g187901|j17|PC_06g163101|j17|PC_04g434501|j17|PC_08g155601|j17|PC_02g111901|j17|PC_09g104501|j17|PC_08g143302|j17|PC_09g116603|j17|PC_08g143301|j17|PC_02g111801|j17|PC_00g030501|j17|PC_05g099601|j17|PC_07g016601|j17|PC_07g059601|j17|PC_02g074001|j17|PC_01g177901|j17|PC_04g439401	http://amigo.geneontology.org/amigo/term/GO:0016757
pollen germination	Gene Ontology	GO:0009846	2	55	0.768781	0.850008	j17|PC_01g002901|j17|PC_04g336101	http://amigo.geneontology.org/amigo/term/GO:0009846
phosphorelay signal transduction system	Gene Ontology	GO:0000160	1	29	0.773783	0.850585	j17|PC_00g021301	http://amigo.geneontology.org/amigo/term/GO:0000160
glucosinolate biosynthetic process	Gene Ontology	GO:0019761	1	29	0.773783	0.850585	j17|PC_10g023701	http://amigo.geneontology.org/amigo/term/GO:0019761
mitotic cell cycle phase transition	Gene Ontology	GO:0044772	1	29	0.773783	0.850585	j17|PC_03g165401	http://amigo.geneontology.org/amigo/term/GO:0044772
chromatin organization	Gene Ontology	GO:0006325	1	29	0.773783	0.850585	j17|PC_02g295601	http://amigo.geneontology.org/amigo/term/GO:0006325
iron-sulfur cluster assembly	Gene Ontology	GO:0016226	1	29	0.773783	0.850585	j17|PC_04g387801	http://amigo.geneontology.org/amigo/term/GO:0016226
structural molecule activity	Gene Ontology	GO:0005198	1	29	0.773783	0.850585	j17|PC_05g282101	http://amigo.geneontology.org/amigo/term/GO:0005198
magnesium-dependent protein serine/threonine phosphatase activity	Gene Ontology	GO:0004724	1	29	0.773783	0.850585	j17|PC_01g130701	http://amigo.geneontology.org/amigo/term/GO:0004724
host cell nucleus	Gene Ontology	GO:0042025	6	151	0.775179	0.851416	j17|PC_05g196101|j17|PC_03g165401|j17|PC_09g118501|j17|PC_05g270201|j17|PC_04g064901|j17|PC_04g064902	http://amigo.geneontology.org/amigo/term/GO:0042025
protein polyubiquitination	Gene Ontology	GO:0000209	3	81	0.777901	0.852996	j17|PC_04g285701|j17|PC_03g140001|j17|PC_05g011601	http://amigo.geneontology.org/amigo/term/GO:0000209
Golgi trans cisterna	Gene Ontology	GO:0000138	3	81	0.777901	0.852996	j17|PC_10g012001|j17|PC_09g022601|j17|PC_06g018701	http://amigo.geneontology.org/amigo/term/GO:0000138
response to chitin	Gene Ontology	GO:0010200	5	129	0.780858	0.855532	j17|PC_02g055701|j17|PC_07g157201|j17|PC_05g270201|j17|PC_03g242901|j17|PC_07g181201	http://amigo.geneontology.org/amigo/term/GO:0010200
protein N-linked glycosylation	Gene Ontology	GO:0006487	1	30	0.784722	0.858109	j17|PC_05g158901	http://amigo.geneontology.org/amigo/term/GO:0006487
actin cytoskeleton organization	Gene Ontology	GO:0030036	1	30	0.784722	0.858109	j17|PC_01g057602	http://amigo.geneontology.org/amigo/term/GO:0030036
translational initiation	Gene Ontology	GO:0006413	1	31	0.795132	0.866173	j17|PC_05g132101	http://amigo.geneontology.org/amigo/term/GO:0006413
primary root development	Gene Ontology	GO:0080022	1	31	0.795132	0.866173	j17|PC_03g234802	http://amigo.geneontology.org/amigo/term/GO:0080022
MAP kinase activity	Gene Ontology	GO:0004707	1	31	0.795132	0.866173	j17|PC_02g015101	http://amigo.geneontology.org/amigo/term/GO:0004707
ribosomal large subunit assembly	Gene Ontology	GO:0000027	1	31	0.795132	0.866173	j17|PC_06g232301	http://amigo.geneontology.org/amigo/term/GO:0000027
endoplasmic reticulum	Gene Ontology	GO:0005783	32	722	0.799481	0.870196	j17|PC_08g137401|j17|PC_06g008401|j17|PC_08g086201|j17|PC_00g062401|j17|PC_05g189901|j17|PC_09g178201|j17|PC_10g266801|j17|PC_04g029801|j17|PC_03g082001|j17|PC_05g175901|j17|PC_04g033401|j17|PC_09g212901|j17|PC_02g181201|j17|PC_09g094201|j17|PC_07g129101|j17|PC_02g061501|j17|PC_03g271601|j17|PC_01g155101|j17|PC_04g027001|j17|PC_06g156001|j17|PC_04g230803|j17|PC_05g301701|j17|PC_09g014901|j17|PC_0…	http://amigo.geneontology.org/amigo/term/GO:0005783
RNA processing	Gene Ontology	GO:0006396	2	59	0.800485	0.870576	j17|PC_04g380801|j17|PC_07g181303	http://amigo.geneontology.org/amigo/term/GO:0006396
glucosinolate catabolic process	Gene Ontology	GO:0019762	1	32	0.805039	0.874814	j17|PC_08g276601	http://amigo.geneontology.org/amigo/term/GO:0019762
cell-cell signaling involved in cell fate commitment	Gene Ontology	GO:0045168	1	33	0.814468	0.88258	j17|PC_05g285501	http://amigo.geneontology.org/amigo/term/GO:0045168
cellular response to oxidative stress	Gene Ontology	GO:0034599	1	33	0.814468	0.88258	j17|PC_02g158301	http://amigo.geneontology.org/amigo/term/GO:0034599
photomorphogenesis	Gene Ontology	GO:0009640	2	61	0.814842	0.88258	j17|PC_06g092601|j17|PC_03g167501	http://amigo.geneontology.org/amigo/term/GO:0009640
signal transduction	Gene Ontology	GO:0007165	16	387	0.822319	0.889953	j17|PC_08g311701|j17|PC_04g266801|j17|PC_05g053701|j17|PC_00g034201|j17|PC_01g159001|j17|PC_03g200101|j17|PC_02g015101|j17|PC_04g029601|j17|PC_00g028901|j17|PC_00g052801|j17|PC_00g021301|j17|PC_04g036102|j17|PC_04g036101|j17|PC_04g072001|j17|PC_06g246201|j17|PC_05g130201	http://amigo.geneontology.org/amigo/term/GO:0007165
trichome morphogenesis	Gene Ontology	GO:0010090	1	34	0.823441	0.890441	j17|PC_04g072001	http://amigo.geneontology.org/amigo/term/GO:0010090
mitochondrial respiratory chain complex I	Gene Ontology	GO:0005747	2	63	0.828268	0.894934	j17|PC_05g255001|j17|PC_08g153201	http://amigo.geneontology.org/amigo/term/GO:0005747
phosphatidylinositol binding	Gene Ontology	GO:0035091	1	35	0.83198	0.897085	j17|PC_06g246201	http://amigo.geneontology.org/amigo/term/GO:0035091
ATP transmembrane transporter activity	Gene Ontology	GO:0005347	1	35	0.83198	0.897085	j17|PC_09g275501	http://amigo.geneontology.org/amigo/term/GO:0005347
protein serine/threonine phosphatase activity	Gene Ontology	GO:0004722	3	91	0.838271	0.901858	j17|PC_09g281801|j17|PC_01g130701|j17|PC_02g087601	http://amigo.geneontology.org/amigo/term/GO:0004722
endoplasmic reticulum membrane	Gene Ontology	GO:0005789	6	165	0.838891	0.901858	j17|PC_02g053601|j17|PC_02g055701|j17|PC_04g192301|j17|PC_08g012801|j17|PC_10g229001|j17|PC_01g155101	http://amigo.geneontology.org/amigo/term/GO:0005789
cellulose synthase activity	Gene Ontology	GO:0016759	1	36	0.840106	0.901858	j17|PC_07g059601	http://amigo.geneontology.org/amigo/term/GO:0016759
actin cytoskeleton	Gene Ontology	GO:0015629	1	36	0.840106	0.901858	j17|PC_03g266701	http://amigo.geneontology.org/amigo/term/GO:0015629
polygalacturonase activity	Gene Ontology	GO:0004650	2	65	0.840811	0.901887	j17|PC_02g124401|j17|PC_02g124402	http://amigo.geneontology.org/amigo/term/GO:0004650
regulation of timing of transition from vegetative to reproductive phase	Gene Ontology	GO:0048510	1	37	0.847839	0.908692	j17|PC_05g196101	http://amigo.geneontology.org/amigo/term/GO:0048510
cyclin-dependent protein serine/threonine kinase regulator activity	Gene Ontology	GO:0016538	1	38	0.855199	0.915842	j17|PC_03g165401	http://amigo.geneontology.org/amigo/term/GO:0016538
developmental process	Gene Ontology	GO:0032502	1	39	0.862203	0.921857	j17|PC_07g004301	http://amigo.geneontology.org/amigo/term/GO:0032502
cotyledon development	Gene Ontology	GO:0048825	1	39	0.862203	0.921857	j17|PC_02g266001	http://amigo.geneontology.org/amigo/term/GO:0048825
cell redox homeostasis	Gene Ontology	GO:0045454	2	69	0.863431	0.922428	j17|PC_05g280202|j17|PC_05g280203	http://amigo.geneontology.org/amigo/term/GO:0045454
actin filament binding	Gene Ontology	GO:0051015	2	70	0.868607	0.926003	j17|PC_01g057602|j17|PC_03g266701	http://amigo.geneontology.org/amigo/term/GO:0051015
transcription corepressor activity	Gene Ontology	GO:0003714	1	40	0.868868	0.926003	j17|PC_02g067301	http://amigo.geneontology.org/amigo/term/GO:0003714
thylakoid membrane organization	Gene Ontology	GO:0010027	1	40	0.868868	0.926003	j17|PC_08g084601	http://amigo.geneontology.org/amigo/term/GO:0010027
acid phosphatase activity	Gene Ontology	GO:0003993	1	41	0.875211	0.93127	j17|PC_02g076401	http://amigo.geneontology.org/amigo/term/GO:0003993
cellulose biosynthetic process	Gene Ontology	GO:0030244	1	41	0.875211	0.93127	j17|PC_07g059601	http://amigo.geneontology.org/amigo/term/GO:0030244
phosphoprotein phosphatase activity	Gene Ontology	GO:0004721	1	42	0.881248	0.935653	j17|PC_08g084601	http://amigo.geneontology.org/amigo/term/GO:0004721
auxin-activated signaling pathway	Gene Ontology	GO:0009734	1	42	0.881248	0.935653	j17|PC_10g250401	http://amigo.geneontology.org/amigo/term/GO:0009734
protein ubiquitination	Gene Ontology	GO:0016567	19	479	0.881983	0.935653	j17|PC_04g285701|j17|PC_07g157201|j17|PC_05g046001|j17|PC_05g196101|j17|PC_09g115501|j17|PC_08g071101|j17|PC_10g033901|j17|PC_07g247901|j17|PC_07g201501|j17|PC_10g115601|j17|PC_03g037301|j17|PC_08g193401|j17|PC_10g164601|j17|PC_02g016501|j17|PC_02g080301|j17|PC_09g138601|j17|PC_03g140001|j17|PC_04g205501|j17|PC_05g196001	http://amigo.geneontology.org/amigo/term/GO:0016567
SNARE complex	Gene Ontology	GO:0031201	1	43	0.886993	0.935653	j17|PC_05g318001	http://amigo.geneontology.org/amigo/term/GO:0031201
O-acetyltransferase activity	Gene Ontology	GO:0016413	1	43	0.886993	0.935653	j17|PC_06g018701	http://amigo.geneontology.org/amigo/term/GO:0016413
regulation of cyclin-dependent protein serine/threonine kinase activity	Gene Ontology	GO:0000079	1	43	0.886993	0.935653	j17|PC_03g165401	http://amigo.geneontology.org/amigo/term/GO:0000079
ubiquitin-dependent protein catabolic process	Gene Ontology	GO:0006511	11	299	0.887489	0.935653	j17|PC_05g137203|j17|PC_05g137202|j17|PC_05g137201|j17|PC_04g226501|j17|PC_05g137204|j17|PC_10g065201|j17|PC_01g027901|j17|PC_03g171601|j17|PC_02g080301|j17|PC_05g123601|j17|PC_07g012101	http://amigo.geneontology.org/amigo/term/GO:0006511
circadian rhythm	Gene Ontology	GO:0007623	3	102	0.887779	0.935653	j17|PC_07g004301|j17|PC_05g029201|j17|PC_02g250501	http://amigo.geneontology.org/amigo/term/GO:0007623
protein dephosphorylation	Gene Ontology	GO:0006470	3	102	0.887779	0.935653	j17|PC_09g281801|j17|PC_01g130701|j17|PC_02g087601	http://amigo.geneontology.org/amigo/term/GO:0006470
response to ethylene	Gene Ontology	GO:0009723	3	102	0.887779	0.935653	j17|PC_03g051902|j17|PC_03g051901|j17|PC_04g017101	http://amigo.geneontology.org/amigo/term/GO:0009723
ribosome	Gene Ontology	GO:0005840	1	44	0.892459	0.937887	j17|PC_04g470801	http://amigo.geneontology.org/amigo/term/GO:0005840
kinase binding	Gene Ontology	GO:0019900	1	44	0.892459	0.937887	j17|PC_02g072501	http://amigo.geneontology.org/amigo/term/GO:0019900
transferase activity, transferring acyl groups other than amino-acyl groups	Gene Ontology	GO:0016747	2	76	0.896044	0.937887	j17|PC_01g176201|j17|PC_10g138001	http://amigo.geneontology.org/amigo/term/GO:0016747
biosynthetic process	Gene Ontology	GO:0009058	1	45	0.897662	0.937887	j17|PC_08g200501	http://amigo.geneontology.org/amigo/term/GO:0009058
tricarboxylic acid cycle	Gene Ontology	GO:0006099	1	45	0.897662	0.937887	j17|PC_07g129101	http://amigo.geneontology.org/amigo/term/GO:0006099
protein disulfide oxidoreductase activity	Gene Ontology	GO:0015035	1	45	0.897662	0.937887	j17|PC_05g086601	http://amigo.geneontology.org/amigo/term/GO:0015035
photoperiodism, flowering	Gene Ontology	GO:0048573	1	45	0.897662	0.937887	j17|PC_02g250501	http://amigo.geneontology.org/amigo/term/GO:0048573
root hair elongation	Gene Ontology	GO:0048767	1	45	0.897662	0.937887	j17|PC_02g179101	http://amigo.geneontology.org/amigo/term/GO:0048767
metalloendopeptidase activity	Gene Ontology	GO:0004222	1	45	0.897662	0.937887	j17|PC_00g025601	http://amigo.geneontology.org/amigo/term/GO:0004222
hormone activity	Gene Ontology	GO:0005179	1	45	0.897662	0.937887	j17|PC_07g257701	http://amigo.geneontology.org/amigo/term/GO:0005179
4 iron, 4 sulfur cluster binding	Gene Ontology	GO:0051539	1	46	0.902613	0.940841	j17|PC_07g129101	http://amigo.geneontology.org/amigo/term/GO:0051539
response to glucose	Gene Ontology	GO:0009749	1	46	0.902613	0.940841	j17|PC_04g013301	http://amigo.geneontology.org/amigo/term/GO:0009749
xyloglucan metabolic process	Gene Ontology	GO:0010411	1	46	0.902613	0.940841	j17|PC_10g087201	http://amigo.geneontology.org/amigo/term/GO:0010411
response to abscisic acid	Gene Ontology	GO:0009737	14	377	0.904327	0.941889	j17|PC_04g057501|j17|PC_04g307001|j17|PC_04g057701|j17|PC_00g044101|j17|PC_08g212901|j17|PC_08g103701|j17|PC_03g208501|j17|PC_03g208502|j17|PC_09g113901|j17|PC_00g036501|j17|PC_04g072001|j17|PC_05g154001|j17|PC_04g181101|j17|PC_10g104701	http://amigo.geneontology.org/amigo/term/GO:0009737
response to jasmonic acid	Gene Ontology	GO:0009753	3	107	0.905429	0.942298	j17|PC_10g012801|j17|PC_10g012802|j17|PC_09g036801	http://amigo.geneontology.org/amigo/term/GO:0009753
cytokinesis by cell plate formation	Gene Ontology	GO:0000911	1	47	0.907325	0.943152	j17|PC_10g126501	http://amigo.geneontology.org/amigo/term/GO:0000911
cell differentiation	Gene Ontology	GO:0030154	2	79	0.907668	0.943152	j17|PC_09g267701|j17|PC_02g158301	http://amigo.geneontology.org/amigo/term/GO:0030154
biological_process	Gene Ontology	GO:0008150	270	5731	0.913038	0.94799	j17|PC_04g079901|j17|PC_06g078301|j17|PC_01g149101|j17|PC_01g068001|j17|PC_03g196401|j17|PC_08g287202|j17|PC_08g287201|j17|PC_04g016702|j17|PC_07g010401|j17|PC_10g155501|j17|PC_09g176201|j17|PC_02g074001|j17|PC_10g210701|j17|PC_08g019801|j17|PC_07g147301|j17|PC_03g018201|j17|PC_08g301901|j17|PC_05g059401|j17|PC_08g016602|j17|PC_01g149001|j17|PC_05g149801|j17|PC_03g214001|j17|PC_04g193901|j17|PC_0…	http://amigo.geneontology.org/amigo/term/GO:0008150
lipid metabolic process	Gene Ontology	GO:0006629	2	81	0.914729	0.948181	j17|PC_10g218702|j17|PC_01g045501	http://amigo.geneontology.org/amigo/term/GO:0006629
thiol-dependent ubiquitin-specific protease activity	Gene Ontology	GO:0004843	1	49	0.916075	0.948181	j17|PC_03g171601	http://amigo.geneontology.org/amigo/term/GO:0004843
cobalt ion binding	Gene Ontology	GO:0050897	1	49	0.916075	0.948181	j17|PC_08g128001	http://amigo.geneontology.org/amigo/term/GO:0050897
ethylene-activated signaling pathway	Gene Ontology	GO:0009873	1	49	0.916075	0.948181	j17|PC_08g022503	http://amigo.geneontology.org/amigo/term/GO:0009873
cellular response to heat	Gene Ontology	GO:0034605	1	50	0.920136	0.950903	j17|PC_05g270201	http://amigo.geneontology.org/amigo/term/GO:0034605
nuclear chromatin	Gene Ontology	GO:0000790	1	50	0.920136	0.950903	j17|PC_08g317401	http://amigo.geneontology.org/amigo/term/GO:0000790
response to hydrogen peroxide	Gene Ontology	GO:0042542	1	51	0.924	0.953413	j17|PC_05g270201	http://amigo.geneontology.org/amigo/term/GO:0042542
response to red light	Gene Ontology	GO:0010114	1	51	0.924	0.953413	j17|PC_04g181101	http://amigo.geneontology.org/amigo/term/GO:0010114
regulation of defense response	Gene Ontology	GO:0031347	1	54	0.934508	0.96276	j17|PC_06g088701	http://amigo.geneontology.org/amigo/term/GO:0031347
positive regulation of transcription, DNA-templated	Gene Ontology	GO:0045893	9	277	0.937591	0.965188	j17|PC_07g226401|j17|PC_04g220801|j17|PC_01g210701|j17|PC_03g236301|j17|PC_03g193801|j17|PC_08g212901|j17|PC_05g270201|j17|PC_10g192901|j17|PC_06g088701	http://amigo.geneontology.org/amigo/term/GO:0045893
cytokinin-activated signaling pathway	Gene Ontology	GO:0009736	1	56	0.940693	0.966884	j17|PC_00g021301	http://amigo.geneontology.org/amigo/term/GO:0009736
response to cytokinin	Gene Ontology	GO:0009735	1	56	0.940693	0.966884	j17|PC_09g259501	http://amigo.geneontology.org/amigo/term/GO:0009735
cellular response to hypoxia	Gene Ontology	GO:0071456	6	204	0.943149	0.968336	j17|PC_03g242901|j17|PC_02g006701|j17|PC_05g270201|j17|PC_00g020001|j17|PC_08g087101|j17|PC_07g230701	http://amigo.geneontology.org/amigo/term/GO:0071456
ubiquitin ligase complex	Gene Ontology	GO:0000151	1	57	0.943563	0.968336	j17|PC_08g193401	http://amigo.geneontology.org/amigo/term/GO:0000151
NAD binding	Gene Ontology	GO:0051287	1	59	0.948894	0.973055	j17|PC_07g172501	http://amigo.geneontology.org/amigo/term/GO:0051287
DNA-binding transcription factor activity	Gene Ontology	GO:0003700	63	1513	0.952709	0.974247	j17|PC_05g196101|j17|PC_03g155501|j17|PC_10g282401|j17|PC_10g266101|j17|PC_01g210701|j17|PC_10g266102|j17|PC_03g193801|j17|PC_09g259901|j17|PC_04g100601|j17|PC_01g175601|j17|PC_08g273601|j17|PC_07g133601|j17|PC_06g092601|j17|PC_10g266301|j17|PC_04g012501|j17|PC_02g182801|j17|PC_06g110001|j17|PC_07g175301|j17|PC_05g232101|j17|PC_00g028901|j17|PC_02g055701|j17|PC_08g258701|j17|PC_08g245001|j17|PC_0…	http://amigo.geneontology.org/amigo/term/GO:0003700
transcription regulatory region sequence-specific DNA binding	Gene Ontology	GO:0000976	16	460	0.95311	0.974247	j17|PC_02g181401|j17|PC_10g234301|j17|PC_05g196101|j17|PC_09g014201|j17|PC_10g282401|j17|PC_10g266101|j17|PC_10g266102|j17|PC_09g259901|j17|PC_06g110001|j17|PC_05g270201|j17|PC_03g212101|j17|PC_07g133601|j17|PC_10g266301|j17|PC_04g012501|j17|PC_04g166701|j17|PC_07g175301	http://amigo.geneontology.org/amigo/term/GO:0000976
pyridoxal phosphate binding	Gene Ontology	GO:0030170	2	96	0.953577	0.974247	j17|PC_09g186501|j17|PC_09g266101	http://amigo.geneontology.org/amigo/term/GO:0030170
protein deubiquitination	Gene Ontology	GO:0016579	1	61	0.953721	0.974247	j17|PC_03g171601	http://amigo.geneontology.org/amigo/term/GO:0016579
response to sucrose	Gene Ontology	GO:0009744	1	61	0.953721	0.974247	j17|PC_08g087101	http://amigo.geneontology.org/amigo/term/GO:0009744
plastoglobule	Gene Ontology	GO:0010287	1	62	0.955961	0.974854	j17|PC_09g185301	http://amigo.geneontology.org/amigo/term/GO:0010287
peroxisome	Gene Ontology	GO:0005777	9	292	0.95709	0.974854	j17|PC_00g062401|j17|PC_00g000701|j17|PC_06g117401|j17|PC_09g246601|j17|PC_06g043401|j17|PC_02g046201|j17|PC_07g002401|j17|PC_02g068901|j17|PC_01g154701	http://amigo.geneontology.org/amigo/term/GO:0005777
protein glycosylation	Gene Ontology	GO:0006486	2	98	0.95725	0.974854	j17|PC_01g177901|j17|PC_01g187901	http://amigo.geneontology.org/amigo/term/GO:0006486
vesicle	Gene Ontology	GO:0031982	1	64	0.960121	0.975536	j17|PC_03g266701	http://amigo.geneontology.org/amigo/term/GO:0031982
translation initiation factor activity	Gene Ontology	GO:0003743	1	65	0.962052	0.976751	j17|PC_01g193901	http://amigo.geneontology.org/amigo/term/GO:0003743
cellular_component	Gene Ontology	GO:0005575	47	1183	0.963653	0.97763	j17|PC_10g155502|j17|PC_05g135801|j17|PC_04g079901|j17|PC_05g008501|j17|PC_02g174901|j17|PC_04g079801|j17|PC_04g007101|j17|PC_07g010401|j17|PC_02g158501|j17|PC_08g311201|j17|PC_07g002901|j17|PC_04g197401|j17|PC_03g138901|j17|PC_04g220601|j17|PC_01g023803|j17|PC_04g197501|j17|PC_01g023802|j17|PC_01g023801|j17|PC_04g312001|j17|PC_03g221202|j17|PC_03g221201|j17|PC_05g121301|j17|PC_05g103001|j17|PC_0…	http://amigo.geneontology.org/amigo/term/GO:0005575
SCF ubiquitin ligase complex	Gene Ontology	GO:0019005	1	68	0.9673	0.980581	j17|PC_02g080301	http://amigo.geneontology.org/amigo/term/GO:0019005
seed development	Gene Ontology	GO:0048316	1	69	0.968883	0.98069	j17|PC_06g043401	http://amigo.geneontology.org/amigo/term/GO:0048316
shoot system development	Gene Ontology	GO:0048367	1	69	0.968883	0.98069	j17|PC_09g110601	http://amigo.geneontology.org/amigo/term/GO:0048367
response to gibberellin	Gene Ontology	GO:0009739	1	70	0.97039	0.981467	j17|PC_00g036501	http://amigo.geneontology.org/amigo/term/GO:0009739
SCF-dependent proteasomal ubiquitin-dependent protein catabolic process	Gene Ontology	GO:0031146	1	71	0.971823	0.98217	j17|PC_02g080301	http://amigo.geneontology.org/amigo/term/GO:0031146
rRNA processing	Gene Ontology	GO:0006364	1	74	0.975721	0.984611	j17|PC_10g021701	http://amigo.geneontology.org/amigo/term/GO:0006364
protein self-association	Gene Ontology	GO:0043621	1	76	0.978015	0.986178	j17|PC_07g181201	http://amigo.geneontology.org/amigo/term/GO:0043621
GTPase activity	Gene Ontology	GO:0003924	4	179	0.978828	0.986249	j17|PC_04g330201|j17|PC_05g060801|j17|PC_04g330401|j17|PC_03g204701	http://amigo.geneontology.org/amigo/term/GO:0003924
peptidyl-serine phosphorylation	Gene Ontology	GO:0018105	1	82	0.983678	0.989635	j17|PC_03g003601	http://amigo.geneontology.org/amigo/term/GO:0018105
GTP binding	Gene Ontology	GO:0005525	2	123	0.985066	0.990016	j17|PC_04g168501|j17|PC_03g004001	http://amigo.geneontology.org/amigo/term/GO:0005525
peroxidase activity	Gene Ontology	GO:0004601	1	85	0.985936	0.990016	j17|PC_08g086101	http://amigo.geneontology.org/amigo/term/GO:0004601
leaf development	Gene Ontology	GO:0048366	2	125	0.986292	0.990016	j17|PC_02g295601|j17|PC_04g050601	http://amigo.geneontology.org/amigo/term/GO:0048366
abscisic acid-activated signaling pathway	Gene Ontology	GO:0009738	1	95	0.991441	0.994434	j17|PC_02g072501	http://amigo.geneontology.org/amigo/term/GO:0009738
intracellular signal transduction	Gene Ontology	GO:0035556	3	181	0.994161	0.99641	j17|PC_02g015101|j17|PC_07g181201|j17|PC_02g152301	http://amigo.geneontology.org/amigo/term/GO:0035556
ubiquitin protein ligase activity	Gene Ontology	GO:0061630	2	151	0.995567	0.997068	j17|PC_07g157201|j17|PC_09g115501	http://amigo.geneontology.org/amigo/term/GO:0061630
unidimensional cell growth	Gene Ontology	GO:0009826	1	123	0.99787	0.998622	j17|PC_10g281801	http://amigo.geneontology.org/amigo/term/GO:0009826
molecular_function	Gene Ontology	GO:0003674	242	5879	0.999868	0.999868	j17|PC_07g194701|j17|PC_04g079901|j17|PC_01g149101|j17|PC_01g232401|j17|PC_03g196401|j17|PC_08g287202|j17|PC_08g310601|j17|PC_04g016702|j17|PC_07g010401|j17|PC_10g155501|j17|PC_05g180201|j17|PC_10g210701|j17|PC_08g019801|j17|PC_07g147301|j17|PC_07g219701|j17|PC_05g059401|j17|PC_01g149001|j17|PC_03g214001|j17|PC_08g240901|j17|PC_09g107801|j17|PC_03g079701|j17|PC_10g092701|j17|PC_05g027402|j17|PC_0…	http://amigo.geneontology.org/amigo/term/GO:0003674

[truncated: 4 more sheets: TableS11, TableS12, TableS13, TableS14]
